# Supplementary material for: ﻿A revision of a spring-active clade of Prosoeca Schiner, 1867 (Diptera, Nemestrinidae), keystone pollinators from the Greater Cape Floristic Region in South Africa, with descriptions of three new species
Source: Zookeys. 2025 Oct 30;1257:249–84. doi: 10.3897/zookeys.1257.155954 (PMC12592992; doi:10.3897/zookeys.1257.155954)
Supplement: XML Treatment for Prosoeca torquata [file zookeys.1257.155954-treatment2.xml]

<!DOCTYPE tp:taxon-treatment
  PUBLIC "-//TaxonX//DTD Taxonomic Treatment Publishing DTD v0 20100105//EN" "tax-treatment-NSO.dtd">
<tp:taxon-treatment xmlns:tp="http://www.plazi.org/taxpub"><tp:treatment-meta><kwd-group><label>Taxon classification</label><kwd>
                <named-content content-type="kingdom">Animalia</named-content>
              </kwd><kwd>
                <named-content content-type="order">Diptera</named-content>
              </kwd><kwd>
                <named-content content-type="family">Nemestrinidae</named-content>
              </kwd></kwd-group><mixed-citation publication-type="journal"><person-group><name><surname>Theron</surname><given-names>Genevieve L.</given-names></name><name><surname>Ellis</surname><given-names>Allan G.</given-names></name><name><surname>Midgley</surname><given-names>John M.</given-names></name></person-group><article-title>﻿A revision of a spring-active clade of <italic><tp:taxon-name><tp:taxon-name-part taxon-name-part-type="genus" reg="Prosoeca">Prosoeca</tp:taxon-name-part></tp:taxon-name></italic> Schiner, 1867 (<tp:taxon-name><tp:taxon-name-part taxon-name-part-type="order">Diptera</tp:taxon-name-part></tp:taxon-name>, <tp:taxon-name><tp:taxon-name-part taxon-name-part-type="family">Nemestrinidae</tp:taxon-name-part></tp:taxon-name>), keystone pollinators from the Greater Cape Floristic Region in South Africa, with descriptions of three new species</article-title><source>Zookeys</source><day>30</day><month>10</month><year>2025</year><volume>1257</volume><fpage>249</fpage><lpage>284</lpage><pub-id pub-id-type="doi">10.3897/zookeys.1257.155954</pub-id></mixed-citation></tp:treatment-meta><tp:nomenclature><label>﻿</label><tp:taxon-name><object-id xmlns:xlink="http://www.w3.org/1999/xlink" content-type="arpha" xlink:type="simple">76DBCF73-2749-50AE-A12E-CD89888A8DAF</object-id>
              <tp:taxon-name-part taxon-name-part-type="genus" reg="Prosoeca">Prosoeca</tp:taxon-name-part>
              <tp:taxon-name-part taxon-name-part-type="species" reg="torquata">torquata</tp:taxon-name-part>
            </tp:taxon-name><tp:taxon-authority>Theron, 2020</tp:taxon-authority><xref ref-type="fig" rid="F1">Figs 1</xref><xref ref-type="fig" rid="F3">, 3A</xref><xref ref-type="fig" rid="F4">, 4A</xref><xref ref-type="fig" rid="F5">, 5A</xref><xref ref-type="fig" rid="F6">, 6A</xref><xref ref-type="fig" rid="F7">, 7A, B</xref><tp:nomenclature-citation-list><tp:nomenclature-citation><tp:taxon-name>
                  <tp:taxon-name-part taxon-name-part-type="genus" reg="Prosoeca">Prosoeca</tp:taxon-name-part> <tp:taxon-name-part taxon-name-part-type="species" reg="torquata">torquata</tp:taxon-name-part></tp:taxon-name><comment>Theron, 2020: 29.</comment></tp:nomenclature-citation></tp:nomenclature-citation-list></tp:nomenclature><tp:treatment-sec sec-type="type material" id="SECID0E5VAG"><title>Type material examined.</title><p><bold><italic>Holotype</italic></bold>: South Africa • ♂ Northern Cape, Steinkopf, Kosiesberg; <named-content xmlns:xlink="http://www.w3.org/1999/xlink" content-type="dwc:verbatimCoordinates" xlink:type="simple"><named-content content-type="geo-json" specific-use="{&#34;type&#34;:&#34;Point&#34;,&#34;coordinates&#34;:[17.556860,-29.126310]}" id="NCID0EMWAG" xlink:type="simple">−29.12631, 17.55686</named-content></named-content>; 3 Aug 2019; F. Grenier leg.; <named-content xmlns:xlink="http://www.w3.org/1999/xlink" content-type="dwc:institutional_code" xlink:title="KwaZulu-Natal Museum" xlink:href="http://grbio.org/institution/kwazulu-natal-museum" xlink:type="simple">NMSA</named-content>-DIP 166602; <named-content xmlns:xlink="http://www.w3.org/1999/xlink" content-type="dwc:institutional_code" xlink:title="KwaZulu-Natal Museum" xlink:href="http://grbio.org/institution/kwazulu-natal-museum" xlink:type="simple">NMSA</named-content>. <bold><italic>Paratypes</italic></bold>: South Africa • 1 ♀ N. Cape, Steinkopf, Kosiesberg; <named-content xmlns:xlink="http://www.w3.org/1999/xlink" content-type="dwc:verbatimCoordinates" xlink:type="simple"><named-content content-type="geo-json" specific-use="{&#34;type&#34;:&#34;Point&#34;,&#34;coordinates&#34;:[17.556860,-29.126310]}" id="NCID0E6WAG" xlink:type="simple">-29.12631, 17.55686</named-content></named-content>; 3 Aug. 2019; T. van der Niet leg.; <named-content xmlns:xlink="http://www.w3.org/1999/xlink" content-type="dwc:institutional_code" xlink:title="KwaZulu-Natal Museum" xlink:href="http://grbio.org/institution/kwazulu-natal-museum" xlink:type="simple">NMSA</named-content>-DIP 166605; <named-content xmlns:xlink="http://www.w3.org/1999/xlink" content-type="dwc:institutional_code" xlink:title="KwaZulu-Natal Museum" xlink:href="http://grbio.org/institution/kwazulu-natal-museum" xlink:type="simple">NMSA</named-content>. • 1 ♂ 3 ♀♀ Cape, Steinkopf, Kosiesberg; <named-content xmlns:xlink="http://www.w3.org/1999/xlink" content-type="dwc:verbatimCoordinates" xlink:type="simple"><named-content content-type="geo-json" specific-use="{&#34;type&#34;:&#34;Point&#34;,&#34;coordinates&#34;:[17.556860,-29.126310]}" id="NCID0EPXAG" xlink:type="simple">-29.12631, 17.55686</named-content></named-content>; 3 Aug. 2019; F. Grenier leg.; <named-content xmlns:xlink="http://www.w3.org/1999/xlink" content-type="dwc:institutional_code" xlink:title="KwaZulu-Natal Museum" xlink:href="http://grbio.org/institution/kwazulu-natal-museum" xlink:type="simple">NMSA</named-content>-DIP 166602–166606; <named-content xmlns:xlink="http://www.w3.org/1999/xlink" content-type="dwc:institutional_code" xlink:title="KwaZulu-Natal Museum" xlink:href="http://grbio.org/institution/kwazulu-natal-museum" xlink:type="simple">NMSA</named-content>. • 3 ♂♂ Northern Cape, Springbok, Naries; <named-content xmlns:xlink="http://www.w3.org/1999/xlink" content-type="dwc:verbatimCoordinates" xlink:type="simple"><named-content content-type="geo-json" specific-use="{&#34;type&#34;:&#34;Point&#34;,&#34;coordinates&#34;:[17.664910,-29.690430]}" id="NCID0E6XAG" xlink:type="simple">-29.69043, 17.66491</named-content></named-content>; 4 Aug. 2019; F. Grenier leg.; <named-content xmlns:xlink="http://www.w3.org/1999/xlink" content-type="dwc:institutional_code" xlink:title="KwaZulu-Natal Museum" xlink:href="http://grbio.org/institution/kwazulu-natal-museum" xlink:type="simple">NMSA</named-content>-DIP 166607–166609; <named-content xmlns:xlink="http://www.w3.org/1999/xlink" content-type="dwc:institutional_code" xlink:title="KwaZulu-Natal Museum" xlink:href="http://grbio.org/institution/kwazulu-natal-museum" xlink:type="simple">NMSA</named-content>. • 1 ♀ 1 ♂ Steinkopf, Kosiesberg; <named-content xmlns:xlink="http://www.w3.org/1999/xlink" content-type="dwc:verbatimCoordinates" xlink:type="simple"><named-content content-type="geo-json" specific-use="{&#34;type&#34;:&#34;Point&#34;,&#34;coordinates&#34;:[17.556860,-29.126310]}" id="NCID0EPYAG" xlink:type="simple">-29.12631, 17.55686</named-content></named-content>; 3 Aug. 2019; T. van der Niet leg.; <named-content xmlns:xlink="http://www.w3.org/1999/xlink" content-type="dwc:institutional_code" xlink:title="Royal Museum for Central Africa" xlink:href="http://grbio.org/institution/royal-museum-central-africa" xlink:type="simple">RMCA</named-content> ENT 13300, <named-content xmlns:xlink="http://www.w3.org/1999/xlink" content-type="dwc:institutional_code" xlink:title="Royal Museum for Central Africa" xlink:href="http://grbio.org/institution/royal-museum-central-africa" xlink:type="simple">RMCA</named-content>-ENT 13301; <named-content xmlns:xlink="http://www.w3.org/1999/xlink" content-type="dwc:institutional_code" xlink:title="Royal Museum for Central Africa" xlink:href="http://grbio.org/institution/royal-museum-central-africa" xlink:type="simple">RMCA</named-content>.</p></tp:treatment-sec><tp:treatment-sec sec-type="material" id="SECID0EAZAG"><title>Other material examined.</title><p>South Africa • 1 ♂ Northern Cape: Kamiesberg: Leliefontein; 19 Oct. 2008; 34 visiting <italic><tp:taxon-name><tp:taxon-name-part taxon-name-part-type="genus" reg="Satyrium">Satyrium</tp:taxon-name-part> <tp:taxon-name-part taxon-name-part-type="species" reg="erectum">erectum</tp:taxon-name-part></tp:taxon-name></italic>; T. van der Niet leg.; <named-content xmlns:xlink="http://www.w3.org/1999/xlink" content-type="dwc:institutional_code" xlink:title="KwaZulu-Natal Museum" xlink:href="http://grbio.org/institution/kwazulu-natal-museum" xlink:type="simple">NMSA</named-content>-DIP 219367; <named-content xmlns:xlink="http://www.w3.org/1999/xlink" content-type="dwc:institutional_code" xlink:title="KwaZulu-Natal Museum" xlink:href="http://grbio.org/institution/kwazulu-natal-museum" xlink:type="simple">NMSA</named-content>. • 1 ♀ Northern Cape: Nama Khoi: Naries; <named-content xmlns:xlink="http://www.w3.org/1999/xlink" content-type="dwc:verbatimCoordinates" xlink:type="simple"><named-content content-type="geo-json" specific-use="{&#34;type&#34;:&#34;Point&#34;,&#34;coordinates&#34;:[17.665000,-29.701000]}" id="NCID0E3ZAG" xlink:type="simple">29.701°S, 17.665°E</named-content></named-content>; Spring 2009; T. van der Niet leg.; <italic><tp:taxon-name><tp:taxon-name-part taxon-name-part-type="genus" reg="Satyrium">Satyrium</tp:taxon-name-part> <tp:taxon-name-part taxon-name-part-type="species" reg="erectum">erectum</tp:taxon-name-part></tp:taxon-name></italic>; <named-content xmlns:xlink="http://www.w3.org/1999/xlink" content-type="dwc:institutional_code" xlink:title="KwaZulu-Natal Museum" xlink:href="http://grbio.org/institution/kwazulu-natal-museum" xlink:type="simple">NMSA</named-content>-DIP 219347; <named-content xmlns:xlink="http://www.w3.org/1999/xlink" content-type="dwc:institutional_code" xlink:title="KwaZulu-Natal Museum" xlink:href="http://grbio.org/institution/kwazulu-natal-museum" xlink:type="simple">NMSA</named-content>. • 1 ♂ Northern Cape: Steinkopf: Kosiesberg; 26 Aug 2016; Bruce Anderson leg; <named-content xmlns:xlink="http://www.w3.org/1999/xlink" content-type="dwc:institutional_code" xlink:title="KwaZulu-Natal Museum" xlink:href="http://grbio.org/institution/kwazulu-natal-museum" xlink:type="simple">NMSA</named-content>-DIP 221846; <named-content xmlns:xlink="http://www.w3.org/1999/xlink" content-type="dwc:institutional_code" xlink:title="KwaZulu-Natal Museum" xlink:href="http://grbio.org/institution/kwazulu-natal-museum" xlink:type="simple">NMSA</named-content> • 2 ♂♂ 1 ♀ Northern Cape: Namaqualand: Kamiesberg: 2 km S of Leliefontein; 17 Sep. 1992; F.W. and S.K. Gess leg.; On pink flowers of <tp:taxon-name><tp:taxon-name-part taxon-name-part-type="genus" reg="Pelargonium">Pelargonium</tp:taxon-name-part> <tp:taxon-name-part taxon-name-part-type="uncertainty-rank">cf.</tp:taxon-name-part> <tp:taxon-name-part taxon-name-part-type="species" reg="incrassatum">incrassatum</tp:taxon-name-part></tp:taxon-name>; <named-content xmlns:xlink="http://www.w3.org/1999/xlink" content-type="dwc:institutional_code" xlink:title="Albany Museum" xlink:href="http://grbio.org/institution/albany-museum" xlink:type="simple">AMGS</named-content>-ENT 101691–101693 <named-content xmlns:xlink="http://www.w3.org/1999/xlink" content-type="dwc:institutional_code" xlink:title="Albany Museum" xlink:href="http://grbio.org/institution/albany-museum" xlink:type="simple">AMGS</named-content>. • 2 ♂♂ 2 ♀♀ Northern Cape: Namaqualand: Kamiesberg: 2 km S of Leliefontein; 12 Sep. 1992; F.W. and S.K. Gess leg.; Flowers: <italic><tp:taxon-name><tp:taxon-name-part taxon-name-part-type="genus" reg="Hesperantha">Hesperantha</tp:taxon-name-part> <tp:taxon-name-part taxon-name-part-type="species" reg="paucifolia">paucifolia</tp:taxon-name-part></tp:taxon-name></italic> (<tp:taxon-name><tp:taxon-name-part taxon-name-part-type="family">Iridaceae</tp:taxon-name-part></tp:taxon-name>); <named-content xmlns:xlink="http://www.w3.org/1999/xlink" content-type="dwc:institutional_code" xlink:title="Albany Museum" xlink:href="http://grbio.org/institution/albany-museum" xlink:type="simple">AMGS</named-content>-ENT 101694–101697; <named-content xmlns:xlink="http://www.w3.org/1999/xlink" content-type="dwc:institutional_code" xlink:title="Albany Museum" xlink:href="http://grbio.org/institution/albany-museum" xlink:type="simple">AMGS</named-content>. • 1 ♂ Northern Cape: Namaqualand: Kamiesberg: 2 km S of Leliefontein; 13 Sep. 1992; F.W. and S.K. Gess leg.; On deep pink flowers of <italic><tp:taxon-name><tp:taxon-name-part taxon-name-part-type="genus" reg="Pelargonium">Pelargonium</tp:taxon-name-part></tp:taxon-name></italic> sp. (<tp:taxon-name><tp:taxon-name-part taxon-name-part-type="family">Geraniaceae</tp:taxon-name-part></tp:taxon-name>); <named-content xmlns:xlink="http://www.w3.org/1999/xlink" content-type="dwc:institutional_code" xlink:title="Albany Museum" xlink:href="http://grbio.org/institution/albany-museum" xlink:type="simple">AMGS</named-content>-ENT 101698; <named-content xmlns:xlink="http://www.w3.org/1999/xlink" content-type="dwc:institutional_code" xlink:title="Albany Museum" xlink:href="http://grbio.org/institution/albany-museum" xlink:type="simple">AMGS</named-content>. • 1 ♂ Northern Cape: Namaqualand: Kamiesberg: 2 km S of Leliefontein; 17 Sep. 1992; F.W. and S.K. Gess leg.; <named-content xmlns:xlink="http://www.w3.org/1999/xlink" content-type="dwc:institutional_code" xlink:title="Albany Museum" xlink:href="http://grbio.org/institution/albany-museum" xlink:type="simple">AMGS</named-content>-ENT 101700; <named-content xmlns:xlink="http://www.w3.org/1999/xlink" content-type="dwc:institutional_code" xlink:title="Albany Museum" xlink:href="http://grbio.org/institution/albany-museum" xlink:type="simple">AMGS</named-content>. • 1 ♂ Northern Cape: Namaqualand: Kamiesberg: 2 km S of Leliefontein; 12 Sep. 1992; F.W. and S.K. Gess leg.; <named-content xmlns:xlink="http://www.w3.org/1999/xlink" content-type="dwc:institutional_code" xlink:title="Albany Museum" xlink:href="http://grbio.org/institution/albany-museum" xlink:type="simple">AMGS</named-content>-ENT 101699; <named-content xmlns:xlink="http://www.w3.org/1999/xlink" content-type="dwc:institutional_code" xlink:title="Albany Museum" xlink:href="http://grbio.org/institution/albany-museum" xlink:type="simple">AMGS</named-content>. • 1 ♂ 1 ♀ Namaqualand: Bowesdorp; SA Museum staff leg.; Sep. 1941; SAM-DIP A009011; <named-content xmlns:xlink="http://www.w3.org/1999/xlink" content-type="dwc:institutional_code" xlink:title="Iziko South African Museum" xlink:href="http://grbio.org/institution/iziko-museums-cape-town" xlink:type="simple">SAMC</named-content>. NAMIBIA • 1 ♀ Namuskluft 88: !NamiNus constituency (on label as Luderitz); SE 2710 Dd; 20–22 Sep. 1973; H14602; <named-content xmlns:xlink="http://www.w3.org/1999/xlink" content-type="dwc:institutional_code" xlink:title="National Museum of Namibia" xlink:href="http://grbio.org/institution/national-museum-namibia" xlink:type="simple">NMNW</named-content>.</p></tp:treatment-sec><tp:treatment-sec sec-type="diagnosis" id="SECID0EV4AG"><title>Diagnosis</title><p>(adapted from <xref ref-type="bibr" rid="B23">Theron et al. 2020</xref>). Medium- to large-sized (length 12–21 mm), dark body, with intricate patterns on the abdomen, dark brown legs, proboscis length 1.10 ± 0.02× the length of the body (range of un-extended proboscis length 14–24 mm), and patterned smoky brown infuscation on the anterior 1/2 of the wing. <italic><tp:taxon-name><tp:taxon-name-part taxon-name-part-type="genus" reg="Prosoeca">Prosoeca</tp:taxon-name-part> <tp:taxon-name-part taxon-name-part-type="species" reg="torquata">torquata</tp:taxon-name-part></tp:taxon-name></italic>, <italic><tp:taxon-name><tp:taxon-name-part taxon-name-part-type="genus" reg="Prosoeca">P.</tp:taxon-name-part> <tp:taxon-name-part taxon-name-part-type="species" reg="marinusi">marinusi</tp:taxon-name-part></tp:taxon-name></italic> Barraclough, 2018 and <italic><tp:taxon-name><tp:taxon-name-part taxon-name-part-type="genus" reg="Prosoeca">P.</tp:taxon-name-part> <tp:taxon-name-part taxon-name-part-type="species" reg="peringueyi">peringueyi</tp:taxon-name-part></tp:taxon-name></italic> Lichtwardt, 1920 can be distinguished from all other species in the clade by their proboscis which is longer than the length of their bodies, in contrast to <italic><tp:taxon-name><tp:taxon-name-part taxon-name-part-type="genus" reg="Prosoeca">P.</tp:taxon-name-part> <tp:taxon-name-part taxon-name-part-type="species" reg="ora">ora</tp:taxon-name-part></tp:taxon-name></italic> sp. nov., <italic><tp:taxon-name><tp:taxon-name-part taxon-name-part-type="genus" reg="Prosoeca">P.</tp:taxon-name-part> <tp:taxon-name-part taxon-name-part-type="species" reg="aquilo">aquilo</tp:taxon-name-part></tp:taxon-name></italic> sp. nov. and <italic><tp:taxon-name><tp:taxon-name-part taxon-name-part-type="genus" reg="Prosoeca">P.</tp:taxon-name-part> <tp:taxon-name-part taxon-name-part-type="species" reg="parva">parva</tp:taxon-name-part></tp:taxon-name></italic> sp. nov. that have a proboscis shorter than the length of their body. <italic><tp:taxon-name><tp:taxon-name-part taxon-name-part-type="genus" reg="Prosoeca">Prosoeca</tp:taxon-name-part> <tp:taxon-name-part taxon-name-part-type="species" reg="torquata">torquata</tp:taxon-name-part></tp:taxon-name></italic> and <italic><tp:taxon-name><tp:taxon-name-part taxon-name-part-type="genus" reg="Prosoeca">P.</tp:taxon-name-part> <tp:taxon-name-part taxon-name-part-type="species" reg="peringueyi">peringueyi</tp:taxon-name-part></tp:taxon-name></italic> both have a distinct dark smoky brown wing anterior, abruptly becoming hyaline on the posterior section (Fig. <xref ref-type="fig" rid="F5">5A, C</xref>). <italic><tp:taxon-name><tp:taxon-name-part taxon-name-part-type="genus" reg="Prosoeca">Prosoeca</tp:taxon-name-part> <tp:taxon-name-part taxon-name-part-type="species" reg="torquata">torquata</tp:taxon-name-part></tp:taxon-name></italic> differs most noticeably from <italic><tp:taxon-name><tp:taxon-name-part taxon-name-part-type="genus" reg="Prosoeca">P.</tp:taxon-name-part> <tp:taxon-name-part taxon-name-part-type="species" reg="peringueyi">peringueyi</tp:taxon-name-part></tp:taxon-name></italic> and <italic><tp:taxon-name><tp:taxon-name-part taxon-name-part-type="genus" reg="Prosoeca">P.</tp:taxon-name-part> <tp:taxon-name-part taxon-name-part-type="species" reg="marinusi">marinusi</tp:taxon-name-part></tp:taxon-name></italic>, by the presence of a white band of pile on the anterior of the thorax and white pile on the face (Figs <xref ref-type="fig" rid="F3">3A</xref>, <xref ref-type="fig" rid="F6">6A</xref>), which is largely lacking in the latter two species. Additionally, <italic><tp:taxon-name><tp:taxon-name-part taxon-name-part-type="genus" reg="Prosoeca">P.</tp:taxon-name-part> <tp:taxon-name-part taxon-name-part-type="species" reg="torquata">torquata</tp:taxon-name-part></tp:taxon-name></italic> has a darker thorax than <italic><tp:taxon-name><tp:taxon-name-part taxon-name-part-type="genus" reg="Prosoeca">P.</tp:taxon-name-part> <tp:taxon-name-part taxon-name-part-type="species" reg="peringueyi">peringueyi</tp:taxon-name-part></tp:taxon-name></italic>. <italic><tp:taxon-name><tp:taxon-name-part taxon-name-part-type="genus" reg="Prosoeca">Prosoeca</tp:taxon-name-part> <tp:taxon-name-part taxon-name-part-type="species" reg="torquata">torquata</tp:taxon-name-part></tp:taxon-name></italic> generally has a proboscis that is only slightly longer than the body, in comparison to <italic><tp:taxon-name><tp:taxon-name-part taxon-name-part-type="genus" reg="Prosoeca">P.</tp:taxon-name-part> <tp:taxon-name-part taxon-name-part-type="species" reg="marinusi">marinusi</tp:taxon-name-part></tp:taxon-name></italic> and <italic><tp:taxon-name><tp:taxon-name-part taxon-name-part-type="genus" reg="Prosoeca">P.</tp:taxon-name-part> <tp:taxon-name-part taxon-name-part-type="species" reg="peringueyi">peringueyi</tp:taxon-name-part></tp:taxon-name></italic>, which both have a proboscis substantially longer than the body. <italic><tp:taxon-name><tp:taxon-name-part taxon-name-part-type="genus" reg="Prosoeca">Prosoeca</tp:taxon-name-part> <tp:taxon-name-part taxon-name-part-type="species" reg="torquata">torquata</tp:taxon-name-part></tp:taxon-name></italic> can be found north of the Knersvlakte to the southern part of Namibia.</p></tp:treatment-sec><tp:treatment-sec sec-type="redescription" id="SECID0EGEBG"><title>Redescription.</title><p><bold>Male.</bold> Body length: mean 15.7 mm; range 12–21 mm (<italic>n</italic> = 42). Intertegular width: mean 6.1 mm; range 4–8 mm (<italic>n</italic> = 12). Proboscis length: mean 17.8 mm; range 14–24 mm (<italic>n</italic> = 33). Wing length: mean 16.5 mm; range 12–19 mm (<italic>n</italic> = 14).</p><p><bold><italic>Head</italic></bold>. (Figs <xref ref-type="fig" rid="F4">4A</xref>, <xref ref-type="fig" rid="F6">6A</xref>) Ground colour generally red-brown to dark brown or black. Ocellar tubercle somewhat bulbous and developed, just evident above upper eye margin in profile, with dense silvery pruinescence and long black pile; width between eyes at the anterior ocellus 2.2–2.5× the length of the anterior ocellus; anterior ocellus separated from posterior ocelli by shallow transverse groove. Frons trapezoid; width anterior to ocellar tubercle 0.6× the width above antennal insertions; slightly to moderately swollen between antennal insertions and anterior ocellus; swelling recedes strongly towards eye margin; pruinescence relatively dense, silver to brown; pile generally absent. Antenna with scape 1.2–1.5× length of pedicel; first flagellomere longer than the length of scape + pedicel; style subequal to or longer than scape + pedicel + flagellomere 1; ground colour transitioning to a darker hue, on the proximal side of the first flagellomere, style darker than remainder of antenna; scape, pedicel and flagellomere 1 with irregular silver to brown pruinescence; pedicel with mostly elongate black pile, flagellomere 1 with short black pile basally on the dorsal side. Facial area bulbous in profile, with horizontal groove present; sublaterally irregular yellow-brown; with silver to brown pruinescence, but pruinescence largely absent from medial section of face; pile mostly white, elongate, dense, more dense than on frons. Gena with pile a mixture of black and white to pale yellow, elongate, and dense, forming the beard. Proboscis 0.9–1.3× the length of the body, black with dorsal part of basal 1/3–1/2 brown. Palpus with first segment significantly longer and much wider than the second segment; colour generally dark brown to black; pile longer on the first segment.</p><p><bold><italic>Thorax</italic></bold> (Figs <xref ref-type="fig" rid="F3">3A</xref>, <xref ref-type="fig" rid="F4">4A</xref>). Scutum dark grey to black; pruinescence mostly brown, with pale grey to silvery pruinescence along the lateral sides of the scutum, joining on scutellum; median and paired sublateral vittae evident but never striking, or indistinct; pile mostly black, sparse, shorter than the pile posterior on the scutellum; pile on postpronotal lobe and anterodorsal region of scutum white, dense forming broad collar; postalar callus with black pile dorsally, ventral side with a tuft of white pile. Scutellum with distinct darker central dot or diamond; anterior margin covered by silver to brown pruinescence; posterior margin with a dark, black border; pile on disc of scutellum black, relatively long, sparse compared to scutum; pile along posterior margin elongate, a mixture of black and pale, white or yellow, dense compared to disc of scutellum; with some pale yellow to golden pile laterally. Pleuron mostly blackish; with silver pruinescence, sparser than on scutum; pile generally a mixture of black and white to yellow, relatively long, of intermediate density; most dense and elongate in two tufts, ventral and anterior to the base of the wing and between postalar callus and posterior spiracle; tuft of pile anterior to wing base directed posteriorly, mostly white to golden with some black pile; tuft of pile on katatergite directed posteriorly, black and golden; katepimeron with pile absent, or sparse elongate white pile. <bold><italic>Legs</italic></bold>. Coxae yellow brown to dark brown; with pile mostly off-white to golden, elongate, dense. Trochanters mostly blackish, with some yellow-brown colouring; pile short, very sparse. Femora yellow-brown, with dark marking on dorsal side of the distal end present; pile mostly black, mostly short, dense, but with elongate pile dorsally on proximal 1/3–1/2; ventral pile typically longer, sparse; hind femur with short pile more evenly distributed than on fore and mid femora. Tibiae yellow-brown to dark brown; with dense, short, pale pile and sparse, elongate, darker pile (sometimes only short pile present), most dense on hind tibia. Tarsi red-brown to dark brown, hind tarsi tend to be darker. <bold><italic>Wings</italic></bold> (Fig. <xref ref-type="fig" rid="F5">5A</xref>). Shape relatively slender; broadest just basal to termination of <italic>CuP</italic> on posterior margin; alula broad; costal margin close to straight, without distinct anteriorly curved flexure; <italic>Sc</italic> termination on <italic>C</italic> aligned with termination of <italic>M<sub>4</sub></italic> on posterior margin of wing; <italic>R<sub>1</sub></italic> terminated closer to <italic>R<sub>2+3</sub></italic> than to <italic>Sc</italic>; termination of <italic>Sc</italic> and <italic>R<sub>1</sub></italic> well separated; short appendix just beyond fork on <italic>R<sub>4+5</sub></italic> sometimes present; cross vein between <italic>M<sub>1</sub></italic> and <italic>M<sub>2</sub></italic> absent; cross vein between <italic>R<sub>4</sub></italic> and <italic>R<sub>2+3</sub></italic> absent; <italic>R<sub>1</sub></italic> relatively straight; <italic>R<sub>4</sub></italic> and <italic>R<sub>5</sub></italic> deeply bowing upward; <italic>M<sub>1</sub></italic> and <italic>M<sub>2</sub></italic> gently bowing upward; cell <italic>cua</italic> open at margin; <italic>CuA</italic> and <italic>CuP</italic> well separated. Dark marking on <italic>R<sub>1</sub></italic> positioned just basal to humeral cross vein; membrane with smoky brown infuscation; appearing darker on anterior 1/2–1/3 of wing; posterior region of wing mostly hyaline; isolated darker patches distinct in hyaline region; the distinction between brown infuscation and hyaline membrane sharply delineated. Tuft of pile on base of wing white. Haltere with pale brown to yellow stalk; bulb dark brown.</p><p><bold><italic>Abdomen</italic></bold> (Fig. <xref ref-type="fig" rid="F3">3A</xref>). Colour of abdomen generally red-brown; T<sub>2</sub> with posterior margin stout and relatively broad; abdomen tapering abruptly after T<sub>3</sub>. Tergites with brown or silvery pruinescence; membrane between T<sub>1</sub> and T<sub>2</sub> with silvery to brown pruinescence; medial brown pruinescent vitta distinct, extending from the posterior margin of T<sub>1</sub> to terminalia, usually not covering the full length of each tergite; paired sublateral markings of indistinct shape, on T<sub>2</sub>–T<sub>4</sub>. Pile on tergites mostly black, both long and short, of intermediate density; along anterior margins of T<sub>2</sub> white to pale yellow, elongate, sparse; posterolateral pile on T<sub>2</sub>–T<sub>4</sub> black, elongate, dense; T<sub>5</sub> with pile along lateral margins more evenly distributed than that of T<sub>2</sub>–T<sub>4</sub>. Sternites typically paler than tergites; pale reddish brown; pruinescence silvery, relatively sparse. Sternites with pile a mixture of black and white, mostly short, sparse; pile on S<sub>1</sub>–S<sub>3</sub> intermixed, long, black or white; pile on membrane adjacent to lateral margins of S<sub>2</sub>–S<sub>4</sub> typically with profuse, decumbent, elongate, white pile.</p><p><bold><italic>Genitalia</italic></bold> (Fig. <xref ref-type="fig" rid="F7">7A, B</xref>). Hypandrium triangular in shape; relatively narrow, tapering gradually towards the apex; laterally straight sided; 1.8× longer than basal width; with apical 1/5 projecting past the top of the gonocoxites. Hypandrium vestiture short, sparse, on apical 1/3. Gonocoxite apical 1/2 parallel sided; gonocoxites widest in basal 1/2, narrowing apically; rounded apically. Gonocoxite vestiture on the lateral 1/2 of apical 1/2 long, laterally projecting. Gonostylus narrowed medially; with globular apical section. Phallus near parallel sided; narrowing apically.</p><p><bold>Female.</bold> Same as male, except for genitalia dimorphism and the following characters: <bold><italic>Head</italic></bold>. Ocellar tubercle width between eyes at the anterior ocellus 3–3.5× the length of the anterior ocellus. Frons width anterior to ocellar tubercle 0.8× the width above antennal insertions.</p></tp:treatment-sec><tp:treatment-sec sec-type="distribution" id="SECID0EJKBG"><title>Geographical distribution.</title><p><italic><tp:taxon-name><tp:taxon-name-part taxon-name-part-type="genus" reg="Prosoeca">Prosoeca</tp:taxon-name-part> <tp:taxon-name-part taxon-name-part-type="species" reg="torquata">torquata</tp:taxon-name-part></tp:taxon-name></italic> occurs between Namuskluft in Namibia (single <named-content xmlns:xlink="http://www.w3.org/1999/xlink" content-type="dwc:institutional_code" xlink:title="National Museum of Namibia" xlink:href="http://grbio.org/institution/national-museum-namibia" xlink:type="simple">NMNW</named-content> specimen) in the north and the Knersvlakte region in the Northern Cape Province at Uilklip in the south and is generally abundant when host plants are flowering (Fig. <xref ref-type="fig" rid="F1">1</xref>).</p></tp:treatment-sec><tp:treatment-sec sec-type="biology" id="SECID0ECLBG"><title>Biology.</title><p>The <italic><tp:taxon-name><tp:taxon-name-part taxon-name-part-type="genus" reg="Prosoeca">P.</tp:taxon-name-part> <tp:taxon-name-part taxon-name-part-type="species" reg="peringueyi">peringueyi</tp:taxon-name-part></tp:taxon-name></italic> complex, including <italic><tp:taxon-name><tp:taxon-name-part taxon-name-part-type="genus" reg="Prosoeca">P.</tp:taxon-name-part> <tp:taxon-name-part taxon-name-part-type="species" reg="torquata">torquata</tp:taxon-name-part></tp:taxon-name></italic>, is known to visit many plant species (<xref ref-type="bibr" rid="B12">Manning and Goldblatt 1996</xref>, <xref ref-type="bibr" rid="B14">2000</xref>; <xref ref-type="bibr" rid="B16">Pauw et al. 2020</xref>) in both Fynbos and Succulent Karoo biomes. It is, however, not precisely known whether <italic><tp:taxon-name><tp:taxon-name-part taxon-name-part-type="genus" reg="Prosoeca">P.</tp:taxon-name-part> <tp:taxon-name-part taxon-name-part-type="species" reg="peringueyi">peringueyi</tp:taxon-name-part></tp:taxon-name></italic> and <italic><tp:taxon-name><tp:taxon-name-part taxon-name-part-type="genus" reg="Prosoeca">P.</tp:taxon-name-part> <tp:taxon-name-part taxon-name-part-type="species" reg="torquata">torquata</tp:taxon-name-part></tp:taxon-name></italic> are pollinators of the same suite of plants, or if they partition floral resources. <italic><tp:taxon-name><tp:taxon-name-part taxon-name-part-type="genus" reg="Prosoeca">Prosoeca</tp:taxon-name-part> <tp:taxon-name-part taxon-name-part-type="species" reg="torquata">torquata</tp:taxon-name-part></tp:taxon-name></italic> is known with some certainty, from specimen labels, to visit <italic><tp:taxon-name><tp:taxon-name-part taxon-name-part-type="genus" reg="Lapeirousia">Lapeirousia</tp:taxon-name-part> <tp:taxon-name-part taxon-name-part-type="species" reg="silenoides">silenoides</tp:taxon-name-part></tp:taxon-name></italic>, <italic><tp:taxon-name><tp:taxon-name-part taxon-name-part-type="genus" reg="Pelargonium">Pelargonium</tp:taxon-name-part> <tp:taxon-name-part taxon-name-part-type="species" reg="echinatum">echinatum</tp:taxon-name-part></tp:taxon-name></italic>, <italic><tp:taxon-name><tp:taxon-name-part taxon-name-part-type="genus" reg="Pelargonium">Pelargonium</tp:taxon-name-part> <tp:taxon-name-part taxon-name-part-type="species" reg="crithmifolium">crithmifolium</tp:taxon-name-part></tp:taxon-name></italic>, <italic><tp:taxon-name><tp:taxon-name-part taxon-name-part-type="genus" reg="Satyrium">Satyrium</tp:taxon-name-part> <tp:taxon-name-part taxon-name-part-type="species" reg="erectum">erectum</tp:taxon-name-part></tp:taxon-name></italic>, <italic><tp:taxon-name><tp:taxon-name-part taxon-name-part-type="genus" reg="Pelargonium">Pelargonium</tp:taxon-name-part> <tp:taxon-name-part taxon-name-part-type="species" reg="incrassatum">incrassatum</tp:taxon-name-part></tp:taxon-name></italic>, and <italic><tp:taxon-name><tp:taxon-name-part taxon-name-part-type="genus" reg="Hesperantha">Hesperantha</tp:taxon-name-part> <tp:taxon-name-part taxon-name-part-type="species" reg="pauciflora">pauciflora</tp:taxon-name-part></tp:taxon-name></italic>. Published data that do not refer to vouchered specimens are of unclear value, as they may refer to <italic><tp:taxon-name><tp:taxon-name-part taxon-name-part-type="genus" reg="Prosoeca">P.</tp:taxon-name-part> <tp:taxon-name-part taxon-name-part-type="species" reg="torquata">torquata</tp:taxon-name-part></tp:taxon-name></italic> or <italic><tp:taxon-name><tp:taxon-name-part taxon-name-part-type="genus" reg="Prosoeca">P.</tp:taxon-name-part> <tp:taxon-name-part taxon-name-part-type="species" reg="peringueyi">peringueyi</tp:taxon-name-part></tp:taxon-name></italic>.</p></tp:treatment-sec><tp:treatment-sec><!--Section generated to contain objects referenced in tp:taxon-treatment.--><fig id="F1" position="float" orientation="portrait"><object-id xmlns:xlink="http://www.w3.org/1999/xlink" content-type="doi" xlink:type="simple">10.3897/zookeys.1257.155954.figure1</object-id><object-id xmlns:xlink="http://www.w3.org/1999/xlink" content-type="arpha" xlink:type="simple">98821A77-9B50-5A33-815D-4B68E7BC9B55</object-id><label>Figure 1.</label><caption><p>A. Map of species records from the Western and Northern Cape provinces of South Africa; B. Neighbour-joining tree of <abbrev xmlns:xlink="http://www.w3.org/1999/xlink" xlink:title="mitochondrial cytochrome c oxidase subunit I" id="ABBRID0ESCAG" xlink:type="simple">COI</abbrev> sequences for 5/6 species in the clade D<sub>4</sub>. Stars indicate &gt;70% bootstrap support values for the node. GenBank numbers are in brackets next to the species name.</p></caption><graphic xmlns:xlink="http://www.w3.org/1999/xlink" xlink:href="zookeys-1257-249_article-155954__-g001.jpg" position="float" orientation="portrait" xlink:type="simple" id="oo_1454269.jpg"><uri content-type="original_file" xlink:type="simple">https://binary.pensoft.net/fig/1454269</uri></graphic></fig><fig id="F3" position="float" orientation="portrait"><object-id xmlns:xlink="http://www.w3.org/1999/xlink" content-type="doi" xlink:type="simple">10.3897/zookeys.1257.155954.figure3</object-id><object-id xmlns:xlink="http://www.w3.org/1999/xlink" content-type="arpha" xlink:type="simple">76C846DA-F19A-5502-B074-CD0C43F70469</object-id><label>Figure 3.</label><caption><p>Dorsal view of A. <italic><tp:taxon-name><tp:taxon-name-part taxon-name-part-type="genus" reg="Prosoeca">Prosoeca</tp:taxon-name-part> <tp:taxon-name-part taxon-name-part-type="species" reg="torquata">torquata</tp:taxon-name-part></tp:taxon-name></italic><named-content xmlns:xlink="http://www.w3.org/1999/xlink" content-type="dwc:institutional_code" xlink:title="KwaZulu-Natal Museum" xlink:href="http://grbio.org/institution/kwazulu-natal-museum" xlink:type="simple">NMSA</named-content>-DIP 166609; B. <italic><tp:taxon-name><tp:taxon-name-part taxon-name-part-type="genus" reg="Prosoeca">P.</tp:taxon-name-part> <tp:taxon-name-part taxon-name-part-type="species" reg="marinusi">marinusi</tp:taxon-name-part></tp:taxon-name></italic><named-content xmlns:xlink="http://www.w3.org/1999/xlink" content-type="dwc:institutional_code" xlink:title="KwaZulu-Natal Museum" xlink:href="http://grbio.org/institution/kwazulu-natal-museum" xlink:type="simple">NMSA</named-content>-DIP 205673; C. <italic><tp:taxon-name><tp:taxon-name-part taxon-name-part-type="genus" reg="Prosoeca">P.</tp:taxon-name-part> <tp:taxon-name-part taxon-name-part-type="species" reg="peringueyi">peringueyi</tp:taxon-name-part></tp:taxon-name></italic><named-content xmlns:xlink="http://www.w3.org/1999/xlink" content-type="dwc:institutional_code" xlink:title="KwaZulu-Natal Museum" xlink:href="http://grbio.org/institution/kwazulu-natal-museum" xlink:type="simple">NMSA</named-content>-DIP 76251; D. <italic><tp:taxon-name><tp:taxon-name-part taxon-name-part-type="genus" reg="Prosoeca">P.</tp:taxon-name-part> <tp:taxon-name-part taxon-name-part-type="species" reg="aquilo">aquilo</tp:taxon-name-part></tp:taxon-name></italic> sp. nov. <named-content xmlns:xlink="http://www.w3.org/1999/xlink" content-type="dwc:institutional_code" xlink:title="Royal Museum for Central Africa" xlink:href="http://grbio.org/institution/royal-museum-central-africa" xlink:type="simple">RMCA</named-content>-ENT 000056700; E. <italic><tp:taxon-name><tp:taxon-name-part taxon-name-part-type="genus" reg="Prosoeca">P.</tp:taxon-name-part> <tp:taxon-name-part taxon-name-part-type="species" reg="ora">ora</tp:taxon-name-part></tp:taxon-name></italic> sp. nov. <named-content xmlns:xlink="http://www.w3.org/1999/xlink" content-type="dwc:institutional_code" xlink:title="KwaZulu-Natal Museum" xlink:href="http://grbio.org/institution/kwazulu-natal-museum" xlink:type="simple">NMSA</named-content>-DIP 219345; F. <italic><tp:taxon-name><tp:taxon-name-part taxon-name-part-type="genus" reg="Prosoeca">P.</tp:taxon-name-part> <tp:taxon-name-part taxon-name-part-type="species" reg="parva">parva</tp:taxon-name-part></tp:taxon-name></italic> sp. nov. <named-content xmlns:xlink="http://www.w3.org/1999/xlink" content-type="dwc:institutional_code" xlink:title="KwaZulu-Natal Museum" xlink:href="http://grbio.org/institution/kwazulu-natal-museum" xlink:type="simple">NMSA</named-content>-DIP 76671. Scale bars: 1 mm.</p></caption><graphic xmlns:xlink="http://www.w3.org/1999/xlink" xlink:href="zookeys-1257-249_article-155954__-g003.jpg" position="float" orientation="portrait" xlink:type="simple" id="oo_1454271.jpg"><uri content-type="original_file" xlink:type="simple">https://binary.pensoft.net/fig/1454271</uri></graphic></fig><fig id="F4" position="float" orientation="portrait"><object-id xmlns:xlink="http://www.w3.org/1999/xlink" content-type="doi" xlink:type="simple">10.3897/zookeys.1257.155954.figure4</object-id><object-id xmlns:xlink="http://www.w3.org/1999/xlink" content-type="arpha" xlink:type="simple">824B55CB-0566-5AAE-A2D7-C16C67A17CAB</object-id><label>Figure 4.</label><caption><p>Lateral view of A. <italic><tp:taxon-name><tp:taxon-name-part taxon-name-part-type="genus" reg="Prosoeca">Prosoeca</tp:taxon-name-part> <tp:taxon-name-part taxon-name-part-type="species" reg="torquata">torquata</tp:taxon-name-part></tp:taxon-name></italic><named-content xmlns:xlink="http://www.w3.org/1999/xlink" content-type="dwc:institutional_code" xlink:title="KwaZulu-Natal Museum" xlink:href="http://grbio.org/institution/kwazulu-natal-museum" xlink:type="simple">NMSA</named-content>-DIP 166609; B. <italic><tp:taxon-name><tp:taxon-name-part taxon-name-part-type="genus" reg="Prosoeca">P.</tp:taxon-name-part> <tp:taxon-name-part taxon-name-part-type="species" reg="marinusi">marinusi</tp:taxon-name-part></tp:taxon-name></italic><named-content xmlns:xlink="http://www.w3.org/1999/xlink" content-type="dwc:institutional_code" xlink:title="KwaZulu-Natal Museum" xlink:href="http://grbio.org/institution/kwazulu-natal-museum" xlink:type="simple">NMSA</named-content>-DIP 205673; C. <italic><tp:taxon-name><tp:taxon-name-part taxon-name-part-type="genus" reg="Prosoeca">P.</tp:taxon-name-part> <tp:taxon-name-part taxon-name-part-type="species" reg="peringueyi">peringueyi</tp:taxon-name-part></tp:taxon-name></italic><named-content xmlns:xlink="http://www.w3.org/1999/xlink" content-type="dwc:institutional_code" xlink:title="KwaZulu-Natal Museum" xlink:href="http://grbio.org/institution/kwazulu-natal-museum" xlink:type="simple">NMSA</named-content>-DIP 76251; D. <italic><tp:taxon-name><tp:taxon-name-part taxon-name-part-type="genus" reg="Prosoeca">P.</tp:taxon-name-part> <tp:taxon-name-part taxon-name-part-type="species" reg="aquilo">aquilo</tp:taxon-name-part></tp:taxon-name></italic> sp. nov. <named-content xmlns:xlink="http://www.w3.org/1999/xlink" content-type="dwc:institutional_code" xlink:title="Royal Museum for Central Africa" xlink:href="http://grbio.org/institution/royal-museum-central-africa" xlink:type="simple">RMCA</named-content>-ENT 000056700; E. <italic><tp:taxon-name><tp:taxon-name-part taxon-name-part-type="genus" reg="Prosoeca">P.</tp:taxon-name-part> <tp:taxon-name-part taxon-name-part-type="species" reg="ora">ora</tp:taxon-name-part></tp:taxon-name></italic> sp. nov. <named-content xmlns:xlink="http://www.w3.org/1999/xlink" content-type="dwc:institutional_code" xlink:title="KwaZulu-Natal Museum" xlink:href="http://grbio.org/institution/kwazulu-natal-museum" xlink:type="simple">NMSA</named-content>-DIP 219345; F. <italic><tp:taxon-name><tp:taxon-name-part taxon-name-part-type="genus" reg="Prosoeca">P.</tp:taxon-name-part> <tp:taxon-name-part taxon-name-part-type="species" reg="parva">parva</tp:taxon-name-part></tp:taxon-name></italic> sp. nov. <named-content xmlns:xlink="http://www.w3.org/1999/xlink" content-type="dwc:institutional_code" xlink:title="KwaZulu-Natal Museum" xlink:href="http://grbio.org/institution/kwazulu-natal-museum" xlink:type="simple">NMSA</named-content>-DIP 76671. Scale bars: 1 mm.</p></caption><graphic xmlns:xlink="http://www.w3.org/1999/xlink" xlink:href="zookeys-1257-249_article-155954__-g004.jpg" position="float" orientation="portrait" xlink:type="simple" id="oo_1454272.jpg"><uri content-type="original_file" xlink:type="simple">https://binary.pensoft.net/fig/1454272</uri></graphic></fig><fig id="F5" position="float" orientation="portrait"><object-id xmlns:xlink="http://www.w3.org/1999/xlink" content-type="doi" xlink:type="simple">10.3897/zookeys.1257.155954.figure5</object-id><object-id xmlns:xlink="http://www.w3.org/1999/xlink" content-type="arpha" xlink:type="simple">5C0B2A50-625B-54E6-9D5C-58BE1D9248F1</object-id><label>Figure 5.</label><caption><p>Wings A. ♂ <italic><tp:taxon-name><tp:taxon-name-part taxon-name-part-type="genus" reg="Prosoeca">Prosoeca</tp:taxon-name-part> <tp:taxon-name-part taxon-name-part-type="species" reg="torquata">torquata</tp:taxon-name-part></tp:taxon-name></italic><named-content xmlns:xlink="http://www.w3.org/1999/xlink" content-type="dwc:institutional_code" xlink:title="KwaZulu-Natal Museum" xlink:href="http://grbio.org/institution/kwazulu-natal-museum" xlink:type="simple">NMSA</named-content>-DIP 221846; B. ♂ <italic><tp:taxon-name><tp:taxon-name-part taxon-name-part-type="genus" reg="Prosoeca">P.</tp:taxon-name-part> <tp:taxon-name-part taxon-name-part-type="species" reg="marinusi">marinusi</tp:taxon-name-part></tp:taxon-name></italic><named-content xmlns:xlink="http://www.w3.org/1999/xlink" content-type="dwc:institutional_code" xlink:title="KwaZulu-Natal Museum" xlink:href="http://grbio.org/institution/kwazulu-natal-museum" xlink:type="simple">NMSA</named-content>-DIP 52484; C. ♀ <italic><tp:taxon-name><tp:taxon-name-part taxon-name-part-type="genus" reg="Prosoeca">P.</tp:taxon-name-part> <tp:taxon-name-part taxon-name-part-type="species" reg="peringueyi">peringueyi</tp:taxon-name-part></tp:taxon-name></italic><named-content xmlns:xlink="http://www.w3.org/1999/xlink" content-type="dwc:institutional_code" xlink:title="KwaZulu-Natal Museum" xlink:href="http://grbio.org/institution/kwazulu-natal-museum" xlink:type="simple">NMSA</named-content>-DIP 219355; D. ♂ <italic><tp:taxon-name><tp:taxon-name-part taxon-name-part-type="genus" reg="Prosoeca">P.</tp:taxon-name-part> <tp:taxon-name-part taxon-name-part-type="species" reg="aquilo">aquilo</tp:taxon-name-part></tp:taxon-name></italic> sp. nov. <named-content xmlns:xlink="http://www.w3.org/1999/xlink" content-type="dwc:institutional_code" xlink:title="KwaZulu-Natal Museum" xlink:href="http://grbio.org/institution/kwazulu-natal-museum" xlink:type="simple">NMSA</named-content>-DIP 79006; E. ♀ <italic><tp:taxon-name><tp:taxon-name-part taxon-name-part-type="genus" reg="Prosoeca">P.</tp:taxon-name-part> <tp:taxon-name-part taxon-name-part-type="species" reg="ora">ora</tp:taxon-name-part></tp:taxon-name></italic> sp. nov. <named-content xmlns:xlink="http://www.w3.org/1999/xlink" content-type="dwc:institutional_code" xlink:title="KwaZulu-Natal Museum" xlink:href="http://grbio.org/institution/kwazulu-natal-museum" xlink:type="simple">NMSA</named-content>-DIP 79018; F. ♂ <italic><tp:taxon-name><tp:taxon-name-part taxon-name-part-type="genus" reg="Prosoeca">P.</tp:taxon-name-part> <tp:taxon-name-part taxon-name-part-type="species" reg="parva">parva</tp:taxon-name-part></tp:taxon-name></italic> sp. nov. <named-content xmlns:xlink="http://www.w3.org/1999/xlink" content-type="dwc:institutional_code" xlink:title="KwaZulu-Natal Museum" xlink:href="http://grbio.org/institution/kwazulu-natal-museum" xlink:type="simple">NMSA</named-content>-DIP 76671. Abbreviations: <italic>C</italic>, costal vein; <italic>CuA</italic>, anterior branch of cubital vein; <italic>CuP</italic>, posterior branch of cubital vein; <italic>M</italic>, medial vein; <italic>M<sub>1</sub></italic>, first branch of media; <italic>M<sub>2</sub></italic>, second branch of media; <italic>M<sub>4</sub></italic>, fourth branch of media; <italic>R<sub>1</sub></italic>, anterior branch of radius; <italic>R<sub>2+3</sub></italic>, second branch of radius; <italic>R<sub>4</sub></italic>, upper branch of third branch of radius; <italic>R<sub>5</sub></italic>, lower branch of third branch of radius; <italic>Rs</italic>, radial sector; <italic>Sc</italic>, subcostal vein. Scale bars: 1 mm.</p></caption><graphic xmlns:xlink="http://www.w3.org/1999/xlink" xlink:href="zookeys-1257-249_article-155954__-g005.jpg" position="float" orientation="portrait" xlink:type="simple" id="oo_1454273.jpg"><uri content-type="original_file" xlink:type="simple">https://binary.pensoft.net/fig/1454273</uri></graphic></fig><fig id="F6" position="float" orientation="portrait"><object-id xmlns:xlink="http://www.w3.org/1999/xlink" content-type="doi" xlink:type="simple">10.3897/zookeys.1257.155954.figure6</object-id><object-id xmlns:xlink="http://www.w3.org/1999/xlink" content-type="arpha" xlink:type="simple">004DEDE3-D530-51FA-9C8D-9756140448D5</object-id><label>Figure 6.</label><caption><p>Frontal views A. <italic><tp:taxon-name><tp:taxon-name-part taxon-name-part-type="genus" reg="Prosoeca">Prosoeca</tp:taxon-name-part> <tp:taxon-name-part taxon-name-part-type="species" reg="torquata">torquata</tp:taxon-name-part></tp:taxon-name></italic><named-content xmlns:xlink="http://www.w3.org/1999/xlink" content-type="dwc:institutional_code" xlink:title="KwaZulu-Natal Museum" xlink:href="http://grbio.org/institution/kwazulu-natal-museum" xlink:type="simple">NMSA</named-content>-DIP 221767; B. <italic><tp:taxon-name><tp:taxon-name-part taxon-name-part-type="genus" reg="Prosoeca">P.</tp:taxon-name-part> <tp:taxon-name-part taxon-name-part-type="species" reg="marinusi">marinusi</tp:taxon-name-part></tp:taxon-name></italic><named-content xmlns:xlink="http://www.w3.org/1999/xlink" content-type="dwc:institutional_code" xlink:title="KwaZulu-Natal Museum" xlink:href="http://grbio.org/institution/kwazulu-natal-museum" xlink:type="simple">NMSA</named-content>-DIP 205673; C. <italic><tp:taxon-name><tp:taxon-name-part taxon-name-part-type="genus" reg="Prosoeca">P.</tp:taxon-name-part> <tp:taxon-name-part taxon-name-part-type="species" reg="peringueyi">peringueyi</tp:taxon-name-part></tp:taxon-name></italic><named-content xmlns:xlink="http://www.w3.org/1999/xlink" content-type="dwc:institutional_code" xlink:title="KwaZulu-Natal Museum" xlink:href="http://grbio.org/institution/kwazulu-natal-museum" xlink:type="simple">NMSA</named-content>-DIP 52845; D. <italic><tp:taxon-name><tp:taxon-name-part taxon-name-part-type="genus" reg="Prosoeca">P.</tp:taxon-name-part> <tp:taxon-name-part taxon-name-part-type="species" reg="aquilo">aquilo</tp:taxon-name-part></tp:taxon-name></italic> sp. nov. <named-content xmlns:xlink="http://www.w3.org/1999/xlink" content-type="dwc:institutional_code" xlink:title="KwaZulu-Natal Museum" xlink:href="http://grbio.org/institution/kwazulu-natal-museum" xlink:type="simple">NMSA</named-content>-DIP 79002; E. <italic><tp:taxon-name><tp:taxon-name-part taxon-name-part-type="genus" reg="Prosoeca">P.</tp:taxon-name-part> <tp:taxon-name-part taxon-name-part-type="species" reg="ora">ora</tp:taxon-name-part></tp:taxon-name></italic> sp. nov. <named-content xmlns:xlink="http://www.w3.org/1999/xlink" content-type="dwc:institutional_code" xlink:title="KwaZulu-Natal Museum" xlink:href="http://grbio.org/institution/kwazulu-natal-museum" xlink:type="simple">NMSA</named-content>-DIP 54396; F. <italic><tp:taxon-name><tp:taxon-name-part taxon-name-part-type="genus" reg="Prosoeca">P.</tp:taxon-name-part> <tp:taxon-name-part taxon-name-part-type="species" reg="parva">parva</tp:taxon-name-part></tp:taxon-name></italic> sp. nov. <named-content xmlns:xlink="http://www.w3.org/1999/xlink" content-type="dwc:institutional_code" xlink:title="KwaZulu-Natal Museum" xlink:href="http://grbio.org/institution/kwazulu-natal-museum" xlink:type="simple">NMSA</named-content>-DIP 76671. Scale bars: 1 mm.</p></caption><graphic xmlns:xlink="http://www.w3.org/1999/xlink" xlink:href="zookeys-1257-249_article-155954__-g006.jpg" position="float" orientation="portrait" xlink:type="simple" id="oo_1454274.jpg"><uri content-type="original_file" xlink:type="simple">https://binary.pensoft.net/fig/1454274</uri></graphic></fig><fig id="F7" position="float" orientation="portrait"><object-id xmlns:xlink="http://www.w3.org/1999/xlink" content-type="doi" xlink:type="simple">10.3897/zookeys.1257.155954.figure7</object-id><object-id xmlns:xlink="http://www.w3.org/1999/xlink" content-type="arpha" xlink:type="simple">41B05F7A-AC12-50D8-841B-B00491A04C9B</object-id><label>Figure 7.</label><caption><p>Genitalia A, B. <italic><tp:taxon-name><tp:taxon-name-part taxon-name-part-type="genus" reg="Prosoeca">Prosoeca</tp:taxon-name-part> <tp:taxon-name-part taxon-name-part-type="species" reg="torquata">torquata</tp:taxon-name-part></tp:taxon-name></italic>; C, D. <italic><tp:taxon-name><tp:taxon-name-part taxon-name-part-type="genus" reg="Prosoeca">P.</tp:taxon-name-part> <tp:taxon-name-part taxon-name-part-type="species" reg="marinusi">marinusi</tp:taxon-name-part></tp:taxon-name></italic>; E, F. <italic><tp:taxon-name><tp:taxon-name-part taxon-name-part-type="genus" reg="Prosoeca">P.</tp:taxon-name-part> <tp:taxon-name-part taxon-name-part-type="species" reg="peringueyi">peringueyi</tp:taxon-name-part></tp:taxon-name></italic>. A, C, E. dorsal view; B, D, F. ventral view. Abbreviations: gc, gonocoxite; gs, gonostylus; hyp, hypandrium; ph, phallus.</p></caption><graphic xmlns:xlink="http://www.w3.org/1999/xlink" xlink:href="zookeys-1257-249_article-155954__-g007.jpg" position="float" orientation="portrait" xlink:type="simple" id="oo_1454275.jpg"><uri content-type="original_file" xlink:type="simple">https://binary.pensoft.net/fig/1454275</uri></graphic></fig></tp:treatment-sec><ref-list><ref id="B23"><mixed-citation xmlns:xlink="http://www.w3.org/1999/xlink" xlink:type="simple"><person-group><name name-style="western"><surname>Theron</surname><given-names>GL</given-names></name><name name-style="western"><surname>Grenier</surname><given-names>F</given-names></name><name name-style="western"><surname>Anderson</surname><given-names>BC</given-names></name><name name-style="western"><surname>Ellis</surname><given-names>AG</given-names></name><name name-style="western"><surname>Johnson</surname><given-names>SD</given-names></name><name name-style="western"><surname>Midgley</surname><given-names>JM</given-names></name><name name-style="western"><surname>van der Niet</surname><given-names>T</given-names></name></person-group> (<year>2020</year>) <article-title>Key long-proboscid fly pollinator overlooked: Morphological and molecular analyses reveal a new <italic><tp:taxon-name><tp:taxon-name-part taxon-name-part-type="genus">Prosoeca</tp:taxon-name-part></tp:taxon-name></italic> (<tp:taxon-name><tp:taxon-name-part taxon-name-part-type="family">Nemestrinidae</tp:taxon-name-part></tp:taxon-name>) species. Biological Journal of the Linnean Society.</article-title><source>Linnean Society of London</source><volume>131</volume>(<issue>1</issue>): <fpage>1</fpage>–<lpage>13</lpage>. <ext-link xlink:href="10.1093/biolinnean/blaa075" ext-link-type="doi" xlink:type="simple">https://doi.org/10.1093/biolinnean/blaa075</ext-link></mixed-citation></ref><ref id="B12"><mixed-citation xmlns:xlink="http://www.w3.org/1999/xlink" xlink:type="simple"><person-group><name name-style="western"><surname>Manning</surname><given-names>JC</given-names></name><name name-style="western"><surname>Goldblatt</surname><given-names>P</given-names></name></person-group> (<year>1996</year>) <article-title>The <italic><tp:taxon-name><tp:taxon-name-part taxon-name-part-type="genus">Prosoeca</tp:taxon-name-part> <tp:taxon-name-part taxon-name-part-type="species">peringueyi</tp:taxon-name-part></tp:taxon-name></italic> (<tp:taxon-name><tp:taxon-name-part taxon-name-part-type="order">Diptera</tp:taxon-name-part></tp:taxon-name>: <tp:taxon-name><tp:taxon-name-part taxon-name-part-type="family">Nemestrinidae</tp:taxon-name-part></tp:taxon-name>) pollination guild in southern Africa: long-tongued flies and their tubular flowers.</article-title><source>Annals of the Missouri Botanical Garden</source><volume>83</volume>(<issue>1</issue>): <fpage>67</fpage>–<lpage>86</lpage>. <ext-link xlink:href="10.2307/2399969" ext-link-type="doi" xlink:type="simple">https://doi.org/10.2307/2399969</ext-link></mixed-citation></ref><ref id="B14"><mixed-citation xmlns:xlink="http://www.w3.org/1999/xlink" xlink:type="simple"><person-group><name name-style="western"><surname>Manning</surname><given-names>JC</given-names></name><name name-style="western"><surname>Goldblatt</surname><given-names>P</given-names></name></person-group> (<year>2000</year>) <article-title>The Long-Proboscid Fly Pollination System in Southern Africa.</article-title><source>Annals of the Missouri Botanical Garden</source><volume>87</volume>(<issue>2</issue>): <fpage>146</fpage>–<lpage>170</lpage>. <ext-link xlink:href="10.2307/2666158" ext-link-type="doi" xlink:type="simple">https://doi.org/10.2307/2666158</ext-link></mixed-citation></ref><ref id="B16"><mixed-citation xmlns:xlink="http://www.w3.org/1999/xlink" xlink:type="simple"><person-group><name name-style="western"><surname>Pauw</surname><given-names>A</given-names></name><name name-style="western"><surname>Cocucci</surname><given-names>AA</given-names></name><name name-style="western"><surname>Sérsic</surname><given-names>AN</given-names></name></person-group> (<year>2020</year>) <article-title>The least effective pollinator principle: specialized morphology despite generalized ecology. Rennenberg H (Ed.).</article-title><source>Plant Biology</source><volume>22</volume>: <fpage>924</fpage>–<lpage>931</lpage>. <ext-link xlink:href="10.1111/plb.13145" ext-link-type="doi" xlink:type="simple">https://doi.org/10.1111/plb.13145</ext-link></mixed-citation></ref></ref-list></tp:taxon-treatment>
