# Supplementary material for: ﻿A revision of a spring-active clade of Prosoeca Schiner, 1867 (Diptera, Nemestrinidae), keystone pollinators from the Greater Cape Floristic Region in South Africa, with descriptions of three new species
Source: Zookeys. 2025 Oct 30;1257:249–84. doi: 10.3897/zookeys.1257.155954 (PMC12592992; doi:10.3897/zookeys.1257.155954)
Supplement: XML Treatment for Prosoeca marinusi [file zookeys.1257.155954-treatment3.xml]

<!DOCTYPE tp:taxon-treatment
  PUBLIC "-//TaxonX//DTD Taxonomic Treatment Publishing DTD v0 20100105//EN" "tax-treatment-NSO.dtd">
<tp:taxon-treatment xmlns:tp="http://www.plazi.org/taxpub"><tp:treatment-meta><kwd-group><label>Taxon classification</label><kwd>
                <named-content content-type="kingdom">Animalia</named-content>
              </kwd><kwd>
                <named-content content-type="order">Diptera</named-content>
              </kwd><kwd>
                <named-content content-type="family">Nemestrinidae</named-content>
              </kwd></kwd-group><mixed-citation publication-type="journal"><person-group><name><surname>Theron</surname><given-names>Genevieve L.</given-names></name><name><surname>Ellis</surname><given-names>Allan G.</given-names></name><name><surname>Midgley</surname><given-names>John M.</given-names></name></person-group><article-title>﻿A revision of a spring-active clade of <italic><tp:taxon-name><tp:taxon-name-part taxon-name-part-type="genus" reg="Prosoeca">Prosoeca</tp:taxon-name-part></tp:taxon-name></italic> Schiner, 1867 (<tp:taxon-name><tp:taxon-name-part taxon-name-part-type="order">Diptera</tp:taxon-name-part></tp:taxon-name>, <tp:taxon-name><tp:taxon-name-part taxon-name-part-type="family">Nemestrinidae</tp:taxon-name-part></tp:taxon-name>), keystone pollinators from the Greater Cape Floristic Region in South Africa, with descriptions of three new species</article-title><source>Zookeys</source><day>30</day><month>10</month><year>2025</year><volume>1257</volume><fpage>249</fpage><lpage>284</lpage><pub-id pub-id-type="doi">10.3897/zookeys.1257.155954</pub-id></mixed-citation></tp:treatment-meta><tp:nomenclature><label>﻿</label><tp:taxon-name><object-id xmlns:xlink="http://www.w3.org/1999/xlink" content-type="arpha" xlink:type="simple">10246222-AE72-5551-832D-9E14D669CBB9</object-id>
              <tp:taxon-name-part taxon-name-part-type="genus" reg="Prosoeca">Prosoeca</tp:taxon-name-part>
              <tp:taxon-name-part taxon-name-part-type="species" reg="marinusi">marinusi</tp:taxon-name-part>
            </tp:taxon-name><tp:taxon-authority>Barraclough, 2018</tp:taxon-authority><xref ref-type="fig" rid="F1">Figs 1</xref><xref ref-type="fig" rid="F2">, 2A</xref><xref ref-type="fig" rid="F3">, 3B</xref><xref ref-type="fig" rid="F4">, 4B</xref><xref ref-type="fig" rid="F5">, 5B</xref><xref ref-type="fig" rid="F6">, 6B</xref><xref ref-type="fig" rid="F7">, 7C, D</xref><tp:nomenclature-citation-list><tp:nomenclature-citation><tp:taxon-name>
                  <tp:taxon-name-part taxon-name-part-type="genus" reg="Prosoeca">Prosoeca</tp:taxon-name-part> <tp:taxon-name-part taxon-name-part-type="species" reg="marinusi">marinusi</tp:taxon-name-part></tp:taxon-name><comment>Barraclough, 2018: 412.</comment></tp:nomenclature-citation></tp:nomenclature-citation-list></tp:nomenclature><tp:treatment-sec sec-type="type material" id="SECID0ERSBG"><title>Type material examined.</title><p><bold><italic>Holotype</italic></bold>: South Africa: • 1 ♂ Northern Cape: Nieuwoudtville Reserve; 3119 AC; 5 Aug. 1988; K. Steiner leg.; 2139; Host Plants, <italic><tp:taxon-name><tp:taxon-name-part taxon-name-part-type="genus" reg="Lapeirousia">Lapeirousia</tp:taxon-name-part> <tp:taxon-name-part taxon-name-part-type="species" reg="oreogena">oreogena</tp:taxon-name-part></tp:taxon-name></italic>; Time: 1030–1200; SAM-DIP A012376; <named-content xmlns:xlink="http://www.w3.org/1999/xlink" content-type="dwc:institutional_code" xlink:title="Iziko South African Museum" xlink:href="http://grbio.org/institution/iziko-museums-cape-town" xlink:type="simple">SAMC</named-content>. <bold><italic>Paratypes</italic></bold>: South Africa: • 3 ♂♂ 1 ♀ Northern Cape: Nieuwoudtville Reserve; 3119 AC; 5 Aug. 1988; K. Steiner leg.; Host plant <italic><tp:taxon-name><tp:taxon-name-part taxon-name-part-type="genus" reg="Lapeirousia">Lapeirousia</tp:taxon-name-part> <tp:taxon-name-part taxon-name-part-type="species" reg="oreogena">oreogena</tp:taxon-name-part></tp:taxon-name></italic>; Time 1030–1200; 2146, 2147, 2141, 2144; SAM-DIP A012376; <named-content xmlns:xlink="http://www.w3.org/1999/xlink" content-type="dwc:institutional_code" xlink:title="Iziko South African Museum" xlink:href="http://grbio.org/institution/iziko-museums-cape-town" xlink:type="simple">SAMC</named-content>. • 1 ♂ Northern Cape: Glen Lyon; 3119 NC; 26 Aug. 1990; K. Steiner leg.; 2664; <italic><tp:taxon-name><tp:taxon-name-part taxon-name-part-type="genus" reg="Nemesia">Nemesia</tp:taxon-name-part> <tp:taxon-name-part taxon-name-part-type="species" reg="cheiranthus">cheiranthus</tp:taxon-name-part></tp:taxon-name></italic>; SAM-DIP A012379; <named-content xmlns:xlink="http://www.w3.org/1999/xlink" content-type="dwc:institutional_code" xlink:title="Iziko South African Museum" xlink:href="http://grbio.org/institution/iziko-museums-cape-town" xlink:type="simple">SAMC</named-content>. • 1 ♀ Northern Cape: Nieuwoudtville Flower Res.; 3119 AC; 20 Aug. 1986; K. Steiner; 1366; <italic><tp:taxon-name><tp:taxon-name-part taxon-name-part-type="genus" reg="Lapeirousia">Lapeirousia</tp:taxon-name-part> <tp:taxon-name-part taxon-name-part-type="species" reg="oreogena">oreogena</tp:taxon-name-part></tp:taxon-name></italic> 1602; SAM-DIP A012378; <named-content xmlns:xlink="http://www.w3.org/1999/xlink" content-type="dwc:institutional_code" xlink:title="Iziko South African Museum" xlink:href="http://grbio.org/institution/iziko-museums-cape-town" xlink:type="simple">SAMC</named-content>. • 2 ♀♀ Northern Cape, Nieuwoudtville Flower Res.; 3119 AC; 19 Aug. 1986; K. Steiner leg.; 1364 <italic><tp:taxon-name><tp:taxon-name-part taxon-name-part-type="genus" reg="Lapeirousia">Lapeirousia</tp:taxon-name-part> <tp:taxon-name-part taxon-name-part-type="species" reg="oreogena">oreogena</tp:taxon-name-part></tp:taxon-name></italic> 1408, 1365 <italic><tp:taxon-name><tp:taxon-name-part taxon-name-part-type="genus" reg="Lapeirousia">Lapeirousia</tp:taxon-name-part> <tp:taxon-name-part taxon-name-part-type="species" reg="oreogena">oreogena</tp:taxon-name-part></tp:taxon-name></italic> 1430; SAM-DIP A012377; <named-content xmlns:xlink="http://www.w3.org/1999/xlink" content-type="dwc:institutional_code" xlink:title="Iziko South African Museum" xlink:href="http://grbio.org/institution/iziko-museums-cape-town" xlink:type="simple">SAMC</named-content>. • 3 ♂♂ 1 ♀ Northern Cape: Nieuwoudtville Reserve, 3119 AC; 5 Aug. 1988; K. Steiner leg.; 2140, 2145, 2142, 2138; SAM-DIP A01S2376; <named-content xmlns:xlink="http://www.w3.org/1999/xlink" content-type="dwc:institutional_code" xlink:title="Iziko South African Museum" xlink:href="http://grbio.org/institution/iziko-museums-cape-town" xlink:type="simple">SAMC</named-content>. • 3 ♂♂ Northern Cape: Nieuwoudtville: Farm Melkbosfontein; <named-content xmlns:xlink="http://www.w3.org/1999/xlink" content-type="dwc:verbatimCoordinates" xlink:type="simple"><named-content content-type="geo-json" specific-use="{&#34;type&#34;:&#34;Point&#34;,&#34;coordinates&#34;:[19.170333,-31.352000]}" id="NCID0E3VBG" xlink:type="simple">31°21.12'S, 19°10.22'E</named-content></named-content>; elev. 756 m; <italic><tp:taxon-name><tp:taxon-name-part taxon-name-part-type="genus" reg="Lapeirousia">Lapeirousia</tp:taxon-name-part> <tp:taxon-name-part taxon-name-part-type="species" reg="oreogena">oreogena</tp:taxon-name-part></tp:taxon-name></italic>; Melin A, Colville JF, Krenn H &amp; Karolyl F leg.; 23–25 Aug. 2014; 2143, 2136, 2137; SAM-DIP A012376; <named-content xmlns:xlink="http://www.w3.org/1999/xlink" content-type="dwc:institutional_code" xlink:title="Iziko South African Museum" xlink:href="http://grbio.org/institution/iziko-museums-cape-town" xlink:type="simple">SAMC</named-content>. • 1 ♂ Northern Cape: Nieuwoudtville Flower Reserve; 2 Aug. 1984; K. Steiner leg.; SAM-DIP A012384; <named-content xmlns:xlink="http://www.w3.org/1999/xlink" content-type="dwc:institutional_code" xlink:title="Iziko South African Museum" xlink:href="http://grbio.org/institution/iziko-museums-cape-town" xlink:type="simple">SAMC</named-content>.</p></tp:treatment-sec><tp:treatment-sec sec-type="material" id="SECID0EUWBG"><title>Other material examined.</title><p>South Africa: • 1 ♂ 2 ♀♀ Northern Cape Province: Nieuwoudtville: Farm Melkbosfontein; <named-content xmlns:xlink="http://www.w3.org/1999/xlink" content-type="dwc:verbatimCoordinates" xlink:type="simple"><named-content content-type="geo-json" specific-use="{&#34;type&#34;:&#34;Point&#34;,&#34;coordinates&#34;:[19.170333,-31.352000]}" id="NCID0E4WBG" xlink:type="simple">31°21.12'S, 19°10.22'E</named-content></named-content>; elev. 756 m; <italic><tp:taxon-name><tp:taxon-name-part taxon-name-part-type="genus" reg="Lapeirousia">Lapeirousia</tp:taxon-name-part> <tp:taxon-name-part taxon-name-part-type="species" reg="oreogena">oreogena</tp:taxon-name-part></tp:taxon-name></italic>; Melin A, Colville JF, Krenn H &amp; Karolyl F leg.; 23–25 Aug. 2014; SAM-DIP A015475, SAM-DIP A015476, SAM-DIP A015488; <named-content xmlns:xlink="http://www.w3.org/1999/xlink" content-type="dwc:institutional_code" xlink:title="Iziko South African Museum" xlink:href="http://grbio.org/institution/iziko-museums-cape-town" xlink:type="simple">SAMC</named-content>. • 1 ♀ Northern Cape: Nieuwoudtville: Hantamsberg Nat Botanical Garden; 735 m Spider Trail area; <named-content xmlns:xlink="http://www.w3.org/1999/xlink" content-type="dwc:verbatimCoordinates" xlink:type="simple"><named-content content-type="geo-json" specific-use="{&#34;type&#34;:&#34;Point&#34;,&#34;coordinates&#34;:[19.137333,-31.391833]}" id="NCID0EUXBG" xlink:type="simple">31°23.51'S, 19°08.24'E</named-content></named-content>; J&amp;A Londt leg.; 11 Sep. 2012; <named-content xmlns:xlink="http://www.w3.org/1999/xlink" content-type="dwc:institutional_code" xlink:title="KwaZulu-Natal Museum" xlink:href="http://grbio.org/institution/kwazulu-natal-museum" xlink:type="simple">NMSA</named-content>-DIP 205675; <named-content xmlns:xlink="http://www.w3.org/1999/xlink" content-type="dwc:institutional_code" xlink:title="KwaZulu-Natal Museum" xlink:href="http://grbio.org/institution/kwazulu-natal-museum" xlink:type="simple">NMSA</named-content>. • 1 ♂ Northern Cape: Nieuwoudtville: Hantamsberg Nat Botanical Garden; Rocky ridge; <named-content xmlns:xlink="http://www.w3.org/1999/xlink" content-type="dwc:verbatimCoordinates" xlink:type="simple"><named-content content-type="geo-json" specific-use="{&#34;type&#34;:&#34;Point&#34;,&#34;coordinates&#34;:[19.137333,-31.391833]}" id="NCID0EEYBG" xlink:type="simple">31°23.51'S, 19°08.24'E</named-content></named-content>; J&amp;A Londt leg.; 11 Sep 2012; <named-content xmlns:xlink="http://www.w3.org/1999/xlink" content-type="dwc:institutional_code" xlink:title="KwaZulu-Natal Museum" xlink:href="http://grbio.org/institution/kwazulu-natal-museum" xlink:type="simple">NMSA</named-content>-DIP 205673; <named-content xmlns:xlink="http://www.w3.org/1999/xlink" content-type="dwc:institutional_code" xlink:title="KwaZulu-Natal Museum" xlink:href="http://grbio.org/institution/kwazulu-natal-museum" xlink:type="simple">NMSA</named-content>. • 1 ♂ 1 ♀ Northern Cape: Nieuwoudtville: Hantamsberg Botanical Garden; <named-content xmlns:xlink="http://www.w3.org/1999/xlink" content-type="dwc:verbatimCoordinates" xlink:type="simple"><named-content content-type="geo-json" specific-use="{&#34;type&#34;:&#34;Point&#34;,&#34;coordinates&#34;:[19.141070,-31.398150]}" id="NCID0EUYBG" xlink:type="simple">31.39815°S, 19.14107°E</named-content></named-content>; Steven Johnson leg.; 25–28 Aug 2019; <named-content xmlns:xlink="http://www.w3.org/1999/xlink" content-type="dwc:institutional_code" xlink:title="KwaZulu-Natal Museum" xlink:href="http://grbio.org/institution/kwazulu-natal-museum" xlink:type="simple">NMSA</named-content>-DIP 219352, <named-content xmlns:xlink="http://www.w3.org/1999/xlink" content-type="dwc:institutional_code" xlink:title="KwaZulu-Natal Museum" xlink:href="http://grbio.org/institution/kwazulu-natal-museum" xlink:type="simple">NMSA</named-content>-DIP 219353; <named-content xmlns:xlink="http://www.w3.org/1999/xlink" content-type="dwc:institutional_code" xlink:title="KwaZulu-Natal Museum" xlink:href="http://grbio.org/institution/kwazulu-natal-museum" xlink:type="simple">NMSA</named-content>. • 2 ♂♂ Northern Cape: Calvinia: Hantamsberg; 3 Sep. 1994; 31; <named-content xmlns:xlink="http://www.w3.org/1999/xlink" content-type="dwc:institutional_code" xlink:title="KwaZulu-Natal Museum" xlink:href="http://grbio.org/institution/kwazulu-natal-museum" xlink:type="simple">NMSA</named-content>-DIP 079030, <named-content xmlns:xlink="http://www.w3.org/1999/xlink" content-type="dwc:institutional_code" xlink:title="KwaZulu-Natal Museum" xlink:href="http://grbio.org/institution/kwazulu-natal-museum" xlink:type="simple">NMSA</named-content>-DIP 52483 [handwriting of Dr. J. Manning]; <named-content xmlns:xlink="http://www.w3.org/1999/xlink" content-type="dwc:institutional_code" xlink:title="KwaZulu-Natal Museum" xlink:href="http://grbio.org/institution/kwazulu-natal-museum" xlink:type="simple">NMSA</named-content>. • 1 ♂ Northern Cape: Calvinia: Hantamsberg; 3 Nov. 1994; J. Manning leg.; <named-content xmlns:xlink="http://www.w3.org/1999/xlink" content-type="dwc:institutional_code" xlink:title="KwaZulu-Natal Museum" xlink:href="http://grbio.org/institution/kwazulu-natal-museum" xlink:type="simple">NMSA</named-content>-DIP 52484; <named-content xmlns:xlink="http://www.w3.org/1999/xlink" content-type="dwc:institutional_code" xlink:title="KwaZulu-Natal Museum" xlink:href="http://grbio.org/institution/kwazulu-natal-museum" xlink:type="simple">NMSA</named-content>. • 1 ♀ Northern Cape: 5 km N Nieuwoudtville; 3119AC; 5 Sep.1981; J. Londt, L. Schoeman and B. Stuckenberg leg.; W. Mountain Karoo; <named-content xmlns:xlink="http://www.w3.org/1999/xlink" content-type="dwc:institutional_code" xlink:title="KwaZulu-Natal Museum" xlink:href="http://grbio.org/institution/kwazulu-natal-museum" xlink:type="simple">NMSA</named-content>-DIP 42755; <named-content xmlns:xlink="http://www.w3.org/1999/xlink" content-type="dwc:institutional_code" xlink:title="KwaZulu-Natal Museum" xlink:href="http://grbio.org/institution/kwazulu-natal-museum" xlink:type="simple">NMSA</named-content>. • 1 ♂ Northern Cape: Nieuwoudtville; 23 Aug. 1993; on <italic><tp:taxon-name><tp:taxon-name-part taxon-name-part-type="genus" reg="Lapeirousia">Lapeirousia</tp:taxon-name-part> <tp:taxon-name-part taxon-name-part-type="species" reg="oreogena">oreogena</tp:taxon-name-part></tp:taxon-name></italic>; 2; <named-content xmlns:xlink="http://www.w3.org/1999/xlink" content-type="dwc:institutional_code" xlink:title="KwaZulu-Natal Museum" xlink:href="http://grbio.org/institution/kwazulu-natal-museum" xlink:type="simple">NMSA</named-content>-DIP 51662; <named-content xmlns:xlink="http://www.w3.org/1999/xlink" content-type="dwc:institutional_code" xlink:title="KwaZulu-Natal Museum" xlink:href="http://grbio.org/institution/kwazulu-natal-museum" xlink:type="simple">NMSA</named-content>. • 1 ♂ Northern Cape, Nieuwoudtville; 23 Aug. 1993; on <italic><tp:taxon-name><tp:taxon-name-part taxon-name-part-type="genus" reg="Lapeirousia">Lapeirousia</tp:taxon-name-part> <tp:taxon-name-part taxon-name-part-type="species" reg="oreogena">oreogena</tp:taxon-name-part></tp:taxon-name></italic>, 3, <named-content xmlns:xlink="http://www.w3.org/1999/xlink" content-type="dwc:institutional_code" xlink:title="KwaZulu-Natal Museum" xlink:href="http://grbio.org/institution/kwazulu-natal-museum" xlink:type="simple">NMSA</named-content>-DIP 76674; <named-content xmlns:xlink="http://www.w3.org/1999/xlink" content-type="dwc:institutional_code" xlink:title="KwaZulu-Natal Museum" xlink:href="http://grbio.org/institution/kwazulu-natal-museum" xlink:type="simple">NMSA</named-content>. • 1 ♀ Northern Cape: Nieuwoudtville; 32; 4 Sep. 1994; on <italic><tp:taxon-name><tp:taxon-name-part taxon-name-part-type="genus" reg="Lapeirousia">Lapeirousia</tp:taxon-name-part> <tp:taxon-name-part taxon-name-part-type="species" reg="oreogena">oreogena</tp:taxon-name-part></tp:taxon-name></italic>; <named-content xmlns:xlink="http://www.w3.org/1999/xlink" content-type="dwc:institutional_code" xlink:title="KwaZulu-Natal Museum" xlink:href="http://grbio.org/institution/kwazulu-natal-museum" xlink:type="simple">NMSA</named-content>-DIP 52474 [handwriting of Dr. J. Manning]; <named-content xmlns:xlink="http://www.w3.org/1999/xlink" content-type="dwc:institutional_code" xlink:title="KwaZulu-Natal Museum" xlink:href="http://grbio.org/institution/kwazulu-natal-museum" xlink:type="simple">NMSA</named-content>. • 1 ♀ Northern Cape: Nieuwoudtville Dist.: Oorlogskloof; Sep. 1992; J. Manning leg.; on <italic><tp:taxon-name><tp:taxon-name-part taxon-name-part-type="genus" reg="Lapeirousia">Lapeirousia</tp:taxon-name-part> <tp:taxon-name-part taxon-name-part-type="species" reg="jacquinii">jacquinii</tp:taxon-name-part></tp:taxon-name></italic>; <named-content xmlns:xlink="http://www.w3.org/1999/xlink" content-type="dwc:institutional_code" xlink:title="KwaZulu-Natal Museum" xlink:href="http://grbio.org/institution/kwazulu-natal-museum" xlink:type="simple">NMSA</named-content>-DIP 54391; <named-content xmlns:xlink="http://www.w3.org/1999/xlink" content-type="dwc:institutional_code" xlink:title="KwaZulu-Natal Museum" xlink:href="http://grbio.org/institution/kwazulu-natal-museum" xlink:type="simple">NMSA</named-content>. • 1 ♀ Northern Cape: 13.5 km N Nieuwoudtville; <named-content xmlns:xlink="http://www.w3.org/1999/xlink" content-type="dwc:verbatimCoordinates" xlink:type="simple"><named-content content-type="geo-json" specific-use="{&#34;type&#34;:&#34;Point&#34;,&#34;coordinates&#34;:[19.080000,-31.160000]}" id="NCID0EQ3BG" xlink:type="simple">31.16°S, 19.08°E</named-content></named-content>; 18 Sep. 2007; C. Eardley leg.; <named-content xmlns:xlink="http://www.w3.org/1999/xlink" content-type="dwc:institutional_code" xlink:title="South African National Collection of Insects" xlink:href="http://grbio.org/institution/south-african-national-collection-insects" xlink:type="simple">SANC</named-content>.</p></tp:treatment-sec><tp:treatment-sec sec-type="diagnosis" id="SECID0EZ3BG"><title>Diagnosis.</title><p>Large-sized (length 14–22 mm), grey body with paler medial and paired sub-lateral vittae on the thorax and darker medial vitta present on the abdomen, scutellum with black posterior border, legs dark brown, proboscis length 2.19 ± 0.05× the length of the body (range of un-extended proboscis length 31– 46 mm), wings with smoky brown infuscation on the anterior 2/3 with no hyaline section of the wing. <italic><tp:taxon-name><tp:taxon-name-part taxon-name-part-type="genus" reg="Prosoeca">Prosoeca</tp:taxon-name-part> <tp:taxon-name-part taxon-name-part-type="species" reg="marinusi">marinusi</tp:taxon-name-part></tp:taxon-name></italic>, <italic><tp:taxon-name><tp:taxon-name-part taxon-name-part-type="genus" reg="Prosoeca">P.</tp:taxon-name-part> <tp:taxon-name-part taxon-name-part-type="species" reg="torquata">torquata</tp:taxon-name-part></tp:taxon-name></italic>, and <italic><tp:taxon-name><tp:taxon-name-part taxon-name-part-type="genus" reg="Prosoeca">P.</tp:taxon-name-part> <tp:taxon-name-part taxon-name-part-type="species" reg="peringueyi">peringueyi</tp:taxon-name-part></tp:taxon-name></italic> can be distinguished from all other species in the clade by their proboscis which is longer than the length of their bodies, in contrast to <italic><tp:taxon-name><tp:taxon-name-part taxon-name-part-type="genus" reg="Prosoeca">P.</tp:taxon-name-part> <tp:taxon-name-part taxon-name-part-type="species" reg="ora">ora</tp:taxon-name-part></tp:taxon-name></italic> sp. nov., <italic><tp:taxon-name><tp:taxon-name-part taxon-name-part-type="genus" reg="Prosoeca">P.</tp:taxon-name-part> <tp:taxon-name-part taxon-name-part-type="species" reg="aquilo">aquilo</tp:taxon-name-part></tp:taxon-name></italic> sp. nov., and <italic><tp:taxon-name><tp:taxon-name-part taxon-name-part-type="genus" reg="Prosoeca">P.</tp:taxon-name-part> <tp:taxon-name-part taxon-name-part-type="species" reg="parva">parva</tp:taxon-name-part></tp:taxon-name></italic> sp. nov. that have a proboscis shorter than the length of their body. <italic><tp:taxon-name><tp:taxon-name-part taxon-name-part-type="genus" reg="Prosoeca">Prosoeca</tp:taxon-name-part> <tp:taxon-name-part taxon-name-part-type="species" reg="marinusi">marinusi</tp:taxon-name-part></tp:taxon-name></italic> has a distinctly darker posterior section of the wing that is never hyaline, compared to all other species in the clade (Fig. <xref ref-type="fig" rid="F5">5B</xref>). <italic><tp:taxon-name><tp:taxon-name-part taxon-name-part-type="genus" reg="Prosoeca">Prosoeca</tp:taxon-name-part> <tp:taxon-name-part taxon-name-part-type="species" reg="marinusi">marinusi</tp:taxon-name-part></tp:taxon-name></italic> differs from <italic><tp:taxon-name><tp:taxon-name-part taxon-name-part-type="genus" reg="Prosoeca">P.</tp:taxon-name-part> <tp:taxon-name-part taxon-name-part-type="species" reg="peringueyi">peringueyi</tp:taxon-name-part></tp:taxon-name></italic> and <italic><tp:taxon-name><tp:taxon-name-part taxon-name-part-type="genus" reg="Prosoeca">P.</tp:taxon-name-part> <tp:taxon-name-part taxon-name-part-type="species" reg="torquata">torquata</tp:taxon-name-part></tp:taxon-name></italic>, the other long-proboscid species in the clade, by having only a medial vitta on the abdomen (Fig. <xref ref-type="fig" rid="F3">3B</xref>), with the sublateral patterning present in <italic><tp:taxon-name><tp:taxon-name-part taxon-name-part-type="genus" reg="Prosoeca">P.</tp:taxon-name-part> <tp:taxon-name-part taxon-name-part-type="species" reg="peringueyi">peringueyi</tp:taxon-name-part></tp:taxon-name></italic> (Fig. <xref ref-type="fig" rid="F3">3C</xref>) and absent in <italic><tp:taxon-name><tp:taxon-name-part taxon-name-part-type="genus" reg="Prosoeca">P.</tp:taxon-name-part> <tp:taxon-name-part taxon-name-part-type="species" reg="torquata">torquata</tp:taxon-name-part></tp:taxon-name></italic> (Fig. <xref ref-type="fig" rid="F3">3A</xref>). The hypandrium of <italic><tp:taxon-name><tp:taxon-name-part taxon-name-part-type="genus" reg="Prosoeca">P.</tp:taxon-name-part> <tp:taxon-name-part taxon-name-part-type="species" reg="marinusi">marinusi</tp:taxon-name-part></tp:taxon-name></italic> is substantially broader basally than that of <italic><tp:taxon-name><tp:taxon-name-part taxon-name-part-type="genus" reg="Prosoeca">P.</tp:taxon-name-part> <tp:taxon-name-part taxon-name-part-type="species" reg="peringueyi">peringueyi</tp:taxon-name-part></tp:taxon-name></italic> or <italic><tp:taxon-name><tp:taxon-name-part taxon-name-part-type="genus" reg="Prosoeca">P.</tp:taxon-name-part> <tp:taxon-name-part taxon-name-part-type="species" reg="torquata">torquata</tp:taxon-name-part></tp:taxon-name></italic>. <italic><tp:taxon-name><tp:taxon-name-part taxon-name-part-type="genus" reg="Prosoeca">Prosoeca</tp:taxon-name-part> <tp:taxon-name-part taxon-name-part-type="species" reg="marinusi">marinusi</tp:taxon-name-part></tp:taxon-name></italic> is a narrow endemic occurring in the Nieuwoudtville and Calvinia areas.</p><fig id="F2" position="float" orientation="portrait"><object-id xmlns:xlink="http://www.w3.org/1999/xlink" content-type="doi" xlink:type="simple">10.3897/zookeys.1257.155954.figure2</object-id><object-id xmlns:xlink="http://www.w3.org/1999/xlink" content-type="arpha" xlink:type="simple">67983149-A5D5-58F4-846A-29E69A838CE6</object-id><label>Figure 2.</label><caption><p>Photographs of <italic>in situ</italic> adults. A. <italic><tp:taxon-name><tp:taxon-name-part taxon-name-part-type="genus" reg="Prosoeca">Prosoeca</tp:taxon-name-part> <tp:taxon-name-part taxon-name-part-type="species" reg="marinusi">marinusi</tp:taxon-name-part></tp:taxon-name></italic> visiting <italic><tp:taxon-name><tp:taxon-name-part taxon-name-part-type="genus" reg="Lapeirousia">Lapeirousia</tp:taxon-name-part> <tp:taxon-name-part taxon-name-part-type="species" reg="oreogena">oreogena</tp:taxon-name-part></tp:taxon-name></italic>; B. <italic><tp:taxon-name><tp:taxon-name-part taxon-name-part-type="genus" reg="Prosoeca">Prosoeca</tp:taxon-name-part> <tp:taxon-name-part taxon-name-part-type="species" reg="ora">ora</tp:taxon-name-part></tp:taxon-name></italic> sp. nov. visiting <italic><tp:taxon-name><tp:taxon-name-part taxon-name-part-type="genus" reg="Lycium">Lycium</tp:taxon-name-part></tp:taxon-name></italic> sp.; C. <italic><tp:taxon-name><tp:taxon-name-part taxon-name-part-type="genus" reg="Prosoeca">Prosoeca</tp:taxon-name-part> <tp:taxon-name-part taxon-name-part-type="species" reg="ora">ora</tp:taxon-name-part></tp:taxon-name></italic> sp. nov. resting; D. <italic><tp:taxon-name><tp:taxon-name-part taxon-name-part-type="genus" reg="Prosoeca">Prosoeca</tp:taxon-name-part> <tp:taxon-name-part taxon-name-part-type="species" reg="peringueyi">peringueyi</tp:taxon-name-part></tp:taxon-name></italic> visiting <italic><tp:taxon-name><tp:taxon-name-part taxon-name-part-type="genus" reg="Lapeirousia">Lapeirousia</tp:taxon-name-part> <tp:taxon-name-part taxon-name-part-type="species" reg="silenoides">silenoides</tp:taxon-name-part></tp:taxon-name></italic>.</p></caption><graphic xmlns:xlink="http://www.w3.org/1999/xlink" xlink:href="zookeys-1257-249_article-155954__-g002.jpg" position="float" orientation="portrait" xlink:type="simple" id="oo_1454270.jpg"><uri content-type="original_file" xlink:type="simple">https://binary.pensoft.net/fig/1454270</uri></graphic></fig><fig id="F3" position="float" orientation="portrait"><object-id xmlns:xlink="http://www.w3.org/1999/xlink" content-type="doi" xlink:type="simple">10.3897/zookeys.1257.155954.figure3</object-id><object-id xmlns:xlink="http://www.w3.org/1999/xlink" content-type="arpha" xlink:type="simple">76C846DA-F19A-5502-B074-CD0C43F70469</object-id><label>Figure 3.</label><caption><p>Dorsal view of A. <italic><tp:taxon-name><tp:taxon-name-part taxon-name-part-type="genus" reg="Prosoeca">Prosoeca</tp:taxon-name-part> <tp:taxon-name-part taxon-name-part-type="species" reg="torquata">torquata</tp:taxon-name-part></tp:taxon-name></italic><named-content xmlns:xlink="http://www.w3.org/1999/xlink" content-type="dwc:institutional_code" xlink:title="KwaZulu-Natal Museum" xlink:href="http://grbio.org/institution/kwazulu-natal-museum" xlink:type="simple">NMSA</named-content>-DIP 166609; B. <italic><tp:taxon-name><tp:taxon-name-part taxon-name-part-type="genus" reg="Prosoeca">P.</tp:taxon-name-part> <tp:taxon-name-part taxon-name-part-type="species" reg="marinusi">marinusi</tp:taxon-name-part></tp:taxon-name></italic><named-content xmlns:xlink="http://www.w3.org/1999/xlink" content-type="dwc:institutional_code" xlink:title="KwaZulu-Natal Museum" xlink:href="http://grbio.org/institution/kwazulu-natal-museum" xlink:type="simple">NMSA</named-content>-DIP 205673; C. <italic><tp:taxon-name><tp:taxon-name-part taxon-name-part-type="genus" reg="Prosoeca">P.</tp:taxon-name-part> <tp:taxon-name-part taxon-name-part-type="species" reg="peringueyi">peringueyi</tp:taxon-name-part></tp:taxon-name></italic><named-content xmlns:xlink="http://www.w3.org/1999/xlink" content-type="dwc:institutional_code" xlink:title="KwaZulu-Natal Museum" xlink:href="http://grbio.org/institution/kwazulu-natal-museum" xlink:type="simple">NMSA</named-content>-DIP 76251; D. <italic><tp:taxon-name><tp:taxon-name-part taxon-name-part-type="genus" reg="Prosoeca">P.</tp:taxon-name-part> <tp:taxon-name-part taxon-name-part-type="species" reg="aquilo">aquilo</tp:taxon-name-part></tp:taxon-name></italic> sp. nov. <named-content xmlns:xlink="http://www.w3.org/1999/xlink" content-type="dwc:institutional_code" xlink:title="Royal Museum for Central Africa" xlink:href="http://grbio.org/institution/royal-museum-central-africa" xlink:type="simple">RMCA</named-content>-ENT 000056700; E. <italic><tp:taxon-name><tp:taxon-name-part taxon-name-part-type="genus" reg="Prosoeca">P.</tp:taxon-name-part> <tp:taxon-name-part taxon-name-part-type="species" reg="ora">ora</tp:taxon-name-part></tp:taxon-name></italic> sp. nov. <named-content xmlns:xlink="http://www.w3.org/1999/xlink" content-type="dwc:institutional_code" xlink:title="KwaZulu-Natal Museum" xlink:href="http://grbio.org/institution/kwazulu-natal-museum" xlink:type="simple">NMSA</named-content>-DIP 219345; F. <italic><tp:taxon-name><tp:taxon-name-part taxon-name-part-type="genus" reg="Prosoeca">P.</tp:taxon-name-part> <tp:taxon-name-part taxon-name-part-type="species" reg="parva">parva</tp:taxon-name-part></tp:taxon-name></italic> sp. nov. <named-content xmlns:xlink="http://www.w3.org/1999/xlink" content-type="dwc:institutional_code" xlink:title="KwaZulu-Natal Museum" xlink:href="http://grbio.org/institution/kwazulu-natal-museum" xlink:type="simple">NMSA</named-content>-DIP 76671. Scale bars: 1 mm.</p></caption><graphic xmlns:xlink="http://www.w3.org/1999/xlink" xlink:href="zookeys-1257-249_article-155954__-g003.jpg" position="float" orientation="portrait" xlink:type="simple" id="oo_1454271.jpg"><uri content-type="original_file" xlink:type="simple">https://binary.pensoft.net/fig/1454271</uri></graphic></fig><p>Some individuals may appear very dark, particularly on the abdomen, while others have a more subtle grey colouration. This dark colouration can largely be attributed to an abundance of dark pile that is less profuse and mixed with pale pile in paler individuals.</p></tp:treatment-sec><tp:treatment-sec sec-type="redescription" id="SECID0EAJAI"><title>Redescription.</title><p><bold>Male</bold>. Body length: mean 18 mm; range 14–22 mm (<italic>n</italic> = 19). Intertegular width: mean 7.3 mm; range 6–9 mm (<italic>n</italic> = 19). Proboscis length: mean 39.2 mm; range 31–46 mm (<italic>n</italic> = 19). Wing length: mean 21.8 mm; range 19–24 mm (<italic>n</italic> = 17).</p><p><bold><italic>Head</italic></bold>. (Figs <xref ref-type="fig" rid="F4">4B</xref>, <xref ref-type="fig" rid="F6">6B</xref>) Ground colour generally grey to black. Ocellar tubercle somewhat bulbous and developed, just evident above the upper eye margin in profile, with dense silvery pruinescence; width between eyes at the anterior ocellus 4.3–4.8× the length of the anterior ocellus; anterior ocellus separated from posterior ocelli by shallow transverse groove; pile generally long (shorter than that of <italic><tp:taxon-name><tp:taxon-name-part taxon-name-part-type="genus" reg="Prosoeca">P.</tp:taxon-name-part> <tp:taxon-name-part taxon-name-part-type="species" reg="torquata">torquata</tp:taxon-name-part></tp:taxon-name></italic> and <italic><tp:taxon-name><tp:taxon-name-part taxon-name-part-type="genus" reg="Prosoeca">P.</tp:taxon-name-part> <tp:taxon-name-part taxon-name-part-type="species" reg="ora">ora</tp:taxon-name-part></tp:taxon-name></italic>), black. Frons trapezoid; width anterior to ocellar tubercle 0.8× the width above antennal insertions; slightly to moderately swollen between antennal insertions and anterior ocellus; swelling recedes strongly towards eye margin; pruinescence relatively dense, brownish; pile black and white, sparse along lateral margins towards antennal insertions. Antenna with scape 1.5–2× length of pedicel; first flagellomere subequal to the length of scape + pedicel; style longer than scape + pedicel + flagellomere 1; ground colour transitioning to a darker hue on the scape, style paler than remainder of antenna; scape, pedicel and flagellomere 1 with irregular silver to brown pruinescence; pedicel with both elongate and short, black and white pile, flagellomere 1 with short black pile basally on the dorsal side. Facial area bulbous in profile, with horizontal groove present; sublaterally irregular yellow-brown; with sparse silver to brown pruinescence, evenly distributed across face; pile brown to black, elongate, sparse, less dense than on frons. Gena with pile a mixture of golden and black, elongate, and dense, forming the beard. Proboscis 1.7–2.5× the length of the body, dorsal and ventral side black. Palpus with first segment significantly longer than that of second segment, second segment much narrower than first segment; colour generally dark brown to black; pile longer on the first segment.</p><fig id="F4" position="float" orientation="portrait"><object-id xmlns:xlink="http://www.w3.org/1999/xlink" content-type="doi" xlink:type="simple">10.3897/zookeys.1257.155954.figure4</object-id><object-id xmlns:xlink="http://www.w3.org/1999/xlink" content-type="arpha" xlink:type="simple">824B55CB-0566-5AAE-A2D7-C16C67A17CAB</object-id><label>Figure 4.</label><caption><p>Lateral view of A. <italic><tp:taxon-name><tp:taxon-name-part taxon-name-part-type="genus" reg="Prosoeca">Prosoeca</tp:taxon-name-part> <tp:taxon-name-part taxon-name-part-type="species" reg="torquata">torquata</tp:taxon-name-part></tp:taxon-name></italic><named-content xmlns:xlink="http://www.w3.org/1999/xlink" content-type="dwc:institutional_code" xlink:title="KwaZulu-Natal Museum" xlink:href="http://grbio.org/institution/kwazulu-natal-museum" xlink:type="simple">NMSA</named-content>-DIP 166609; B. <italic><tp:taxon-name><tp:taxon-name-part taxon-name-part-type="genus" reg="Prosoeca">P.</tp:taxon-name-part> <tp:taxon-name-part taxon-name-part-type="species" reg="marinusi">marinusi</tp:taxon-name-part></tp:taxon-name></italic><named-content xmlns:xlink="http://www.w3.org/1999/xlink" content-type="dwc:institutional_code" xlink:title="KwaZulu-Natal Museum" xlink:href="http://grbio.org/institution/kwazulu-natal-museum" xlink:type="simple">NMSA</named-content>-DIP 205673; C. <italic><tp:taxon-name><tp:taxon-name-part taxon-name-part-type="genus" reg="Prosoeca">P.</tp:taxon-name-part> <tp:taxon-name-part taxon-name-part-type="species" reg="peringueyi">peringueyi</tp:taxon-name-part></tp:taxon-name></italic><named-content xmlns:xlink="http://www.w3.org/1999/xlink" content-type="dwc:institutional_code" xlink:title="KwaZulu-Natal Museum" xlink:href="http://grbio.org/institution/kwazulu-natal-museum" xlink:type="simple">NMSA</named-content>-DIP 76251; D. <italic><tp:taxon-name><tp:taxon-name-part taxon-name-part-type="genus" reg="Prosoeca">P.</tp:taxon-name-part> <tp:taxon-name-part taxon-name-part-type="species" reg="aquilo">aquilo</tp:taxon-name-part></tp:taxon-name></italic> sp. nov. <named-content xmlns:xlink="http://www.w3.org/1999/xlink" content-type="dwc:institutional_code" xlink:title="Royal Museum for Central Africa" xlink:href="http://grbio.org/institution/royal-museum-central-africa" xlink:type="simple">RMCA</named-content>-ENT 000056700; E. <italic><tp:taxon-name><tp:taxon-name-part taxon-name-part-type="genus" reg="Prosoeca">P.</tp:taxon-name-part> <tp:taxon-name-part taxon-name-part-type="species" reg="ora">ora</tp:taxon-name-part></tp:taxon-name></italic> sp. nov. <named-content xmlns:xlink="http://www.w3.org/1999/xlink" content-type="dwc:institutional_code" xlink:title="KwaZulu-Natal Museum" xlink:href="http://grbio.org/institution/kwazulu-natal-museum" xlink:type="simple">NMSA</named-content>-DIP 219345; F. <italic><tp:taxon-name><tp:taxon-name-part taxon-name-part-type="genus" reg="Prosoeca">P.</tp:taxon-name-part> <tp:taxon-name-part taxon-name-part-type="species" reg="parva">parva</tp:taxon-name-part></tp:taxon-name></italic> sp. nov. <named-content xmlns:xlink="http://www.w3.org/1999/xlink" content-type="dwc:institutional_code" xlink:title="KwaZulu-Natal Museum" xlink:href="http://grbio.org/institution/kwazulu-natal-museum" xlink:type="simple">NMSA</named-content>-DIP 76671. Scale bars: 1 mm.</p></caption><graphic xmlns:xlink="http://www.w3.org/1999/xlink" xlink:href="zookeys-1257-249_article-155954__-g004.jpg" position="float" orientation="portrait" xlink:type="simple" id="oo_1454272.jpg"><uri content-type="original_file" xlink:type="simple">https://binary.pensoft.net/fig/1454272</uri></graphic></fig><fig id="F5" position="float" orientation="portrait"><object-id xmlns:xlink="http://www.w3.org/1999/xlink" content-type="doi" xlink:type="simple">10.3897/zookeys.1257.155954.figure5</object-id><object-id xmlns:xlink="http://www.w3.org/1999/xlink" content-type="arpha" xlink:type="simple">5C0B2A50-625B-54E6-9D5C-58BE1D9248F1</object-id><label>Figure 5.</label><caption><p>Wings A. ♂ <italic><tp:taxon-name><tp:taxon-name-part taxon-name-part-type="genus" reg="Prosoeca">Prosoeca</tp:taxon-name-part> <tp:taxon-name-part taxon-name-part-type="species" reg="torquata">torquata</tp:taxon-name-part></tp:taxon-name></italic><named-content xmlns:xlink="http://www.w3.org/1999/xlink" content-type="dwc:institutional_code" xlink:title="KwaZulu-Natal Museum" xlink:href="http://grbio.org/institution/kwazulu-natal-museum" xlink:type="simple">NMSA</named-content>-DIP 221846; B. ♂ <italic><tp:taxon-name><tp:taxon-name-part taxon-name-part-type="genus" reg="Prosoeca">P.</tp:taxon-name-part> <tp:taxon-name-part taxon-name-part-type="species" reg="marinusi">marinusi</tp:taxon-name-part></tp:taxon-name></italic><named-content xmlns:xlink="http://www.w3.org/1999/xlink" content-type="dwc:institutional_code" xlink:title="KwaZulu-Natal Museum" xlink:href="http://grbio.org/institution/kwazulu-natal-museum" xlink:type="simple">NMSA</named-content>-DIP 52484; C. ♀ <italic><tp:taxon-name><tp:taxon-name-part taxon-name-part-type="genus" reg="Prosoeca">P.</tp:taxon-name-part> <tp:taxon-name-part taxon-name-part-type="species" reg="peringueyi">peringueyi</tp:taxon-name-part></tp:taxon-name></italic><named-content xmlns:xlink="http://www.w3.org/1999/xlink" content-type="dwc:institutional_code" xlink:title="KwaZulu-Natal Museum" xlink:href="http://grbio.org/institution/kwazulu-natal-museum" xlink:type="simple">NMSA</named-content>-DIP 219355; D. ♂ <italic><tp:taxon-name><tp:taxon-name-part taxon-name-part-type="genus" reg="Prosoeca">P.</tp:taxon-name-part> <tp:taxon-name-part taxon-name-part-type="species" reg="aquilo">aquilo</tp:taxon-name-part></tp:taxon-name></italic> sp. nov. <named-content xmlns:xlink="http://www.w3.org/1999/xlink" content-type="dwc:institutional_code" xlink:title="KwaZulu-Natal Museum" xlink:href="http://grbio.org/institution/kwazulu-natal-museum" xlink:type="simple">NMSA</named-content>-DIP 79006; E. ♀ <italic><tp:taxon-name><tp:taxon-name-part taxon-name-part-type="genus" reg="Prosoeca">P.</tp:taxon-name-part> <tp:taxon-name-part taxon-name-part-type="species" reg="ora">ora</tp:taxon-name-part></tp:taxon-name></italic> sp. nov. <named-content xmlns:xlink="http://www.w3.org/1999/xlink" content-type="dwc:institutional_code" xlink:title="KwaZulu-Natal Museum" xlink:href="http://grbio.org/institution/kwazulu-natal-museum" xlink:type="simple">NMSA</named-content>-DIP 79018; F. ♂ <italic><tp:taxon-name><tp:taxon-name-part taxon-name-part-type="genus" reg="Prosoeca">P.</tp:taxon-name-part> <tp:taxon-name-part taxon-name-part-type="species" reg="parva">parva</tp:taxon-name-part></tp:taxon-name></italic> sp. nov. <named-content xmlns:xlink="http://www.w3.org/1999/xlink" content-type="dwc:institutional_code" xlink:title="KwaZulu-Natal Museum" xlink:href="http://grbio.org/institution/kwazulu-natal-museum" xlink:type="simple">NMSA</named-content>-DIP 76671. Abbreviations: <italic>C</italic>, costal vein; <italic>CuA</italic>, anterior branch of cubital vein; <italic>CuP</italic>, posterior branch of cubital vein; <italic>M</italic>, medial vein; <italic>M<sub>1</sub></italic>, first branch of media; <italic>M<sub>2</sub></italic>, second branch of media; <italic>M<sub>4</sub></italic>, fourth branch of media; <italic>R<sub>1</sub></italic>, anterior branch of radius; <italic>R<sub>2+3</sub></italic>, second branch of radius; <italic>R<sub>4</sub></italic>, upper branch of third branch of radius; <italic>R<sub>5</sub></italic>, lower branch of third branch of radius; <italic>Rs</italic>, radial sector; <italic>Sc</italic>, subcostal vein. Scale bars: 1 mm.</p></caption><graphic xmlns:xlink="http://www.w3.org/1999/xlink" xlink:href="zookeys-1257-249_article-155954__-g005.jpg" position="float" orientation="portrait" xlink:type="simple" id="oo_1454273.jpg"><uri content-type="original_file" xlink:type="simple">https://binary.pensoft.net/fig/1454273</uri></graphic></fig><p><bold><italic>Thorax</italic></bold> (Fig. <xref ref-type="fig" rid="F3">3B</xref>). Scutum dark grey to black; pruinescence mostly silver and brown, with pale grey to silvery pruinescence complete along the lateral sides of the scutum, joining on scutellum; median and paired sublateral vittae evident; medial vitta dark brown, narrow posteriorly, merging with sublateral vittae towards scutellum; paired sublateral vittae dark brown, straight, ending before scutellum; pile mostly black, sparse, shorter than the pile on the posterior of the scutellum; postalar callus with black pile dorsally, ventral side with a tuft of golden pile. Scutellum anterior margin covered by brown pruinescence; posterior margin with a dark, black border; pile on disc of scutellum black, relatively long, sparse compared to scutum; pile along posterior margin elongate, a mixture of black and pale, white or yellow, dense compared to disc of scutellum; with golden and black pile laterally. Pleuron mostly blackish; with silver pruinescence, sparser than on scutum; pile generally a mixture of black and white to yellow, relatively long, of intermediate density; most dense and elongate in two tufts, ventral and anterior to the base of the wing and between postalar callus and posterior spiracle; tuft of pile anterior to wing base directed posteriorly, black pile abutting white to golden pile; with tuft of pile on katatergite directed posteriorly, black and golden; katepimeron with pile absent, or sparse elongate white pile. <bold><italic>Legs</italic></bold>. Coxae yellow brown to dark brown; with pile mostly black or mostly off-white to golden, elongate, dense. Trochanters mostly blackish, with some yellow-brown colouring; pile short, very sparse. Femora yellow-brown, with dark marking on dorsal side of the distal end present; pile mostly black, mostly short, dense, but with elongate pile dorsally on proximal 1/3–1/2; ventral pile typically longer, sparse; hind femur with short pile more evenly distributed than on fore and mid femora. Tibiae yellow-brown to dark brown; with mostly short pile, most dense on hind tibia. Tarsi red-brown to dark brown, hind tarsi tend to be darker. <bold><italic>Wings</italic></bold> (Fig. <xref ref-type="fig" rid="F5">5B</xref>). Shape relatively slender; broadest just basal to termination of <italic>CuP</italic> on posterior margin; alula broad; costal margin close to straight, without distinct anteriorly curved flexure; <italic>Sc</italic> insertion on <italic>C</italic> aligned with insertion of <italic>M<sub>4</sub></italic> on posterior margin of wing; <italic>R<sub>1</sub></italic> inserted closer to <italic>R<sub>2+3</sub></italic> than to <italic>Sc</italic>; insertions of <italic>Sc</italic> and <italic>R<sub>1</sub></italic> well separated; short appendix just beyond fork on <italic>R<sub>4+5</sub></italic> sometimes present; cross vein between <italic>M<sub>1</sub></italic> and <italic>M<sub>2</sub></italic> absent; cross vein between <italic>R<sub>4</sub></italic> and <italic>R<sub>2+3</sub></italic> absent; <italic>R<sub>1</sub></italic> relatively straight; <italic>R<sub>4</sub></italic> shallow bowing upward; <italic>R<sub>5</sub></italic> shallow bowing upward; <italic>M<sub>1</sub></italic> and <italic>M<sub>2</sub></italic> slightly curved upward; cell <italic>cua</italic> open at margin; <italic>CuA</italic> and <italic>CuP</italic> well separated. Dark marking on <italic>R<sub>1</sub></italic> positioned just basal to humeral cross vein. Membrane with smoky brown infuscation, appearing darker on anterior 1/2–1/3 of wing; posterior region of wing somewhat paler but never hyaline; isolated darker patches indistinct in pale region; the distinction between brown infuscation and hyaline membrane gradual, never striking. Tuft of pile on base of wing white. Haltere with pale brown to yellow stalk; bulb dark brown.</p><p><bold><italic>Abdomen</italic></bold> (Fig. <xref ref-type="fig" rid="F3">3B</xref>). Colour of abdomen generally black; T<sub>2</sub> with posterior margin stout and relatively broad; abdomen tapering abruptly after T<sub>3</sub>. Tergites with silvery pruinescence; membrane between T<sub>1</sub> and T<sub>2</sub> with silvery to brown pruinescence; medial brown pruinescent vitta distinct (sometimes indistinct), extending from the posterior margin of T<sub>1</sub> to terminalia, usually not covering the full length of each tergite. Pile on tergites mostly black, both long and short, of intermediate density; along anterior margins of T<sub>2</sub> black or white to pale yellow, elongate, sparse; posterolateral pile on T<sub>2</sub>–T<sub>4</sub> black and white, elongate, dense; T<sub>5</sub> with pile along lateral margins more evenly distributed than that of T<sub>2</sub>–T<sub>4</sub>. Sternites typically paler than tergites; grey to black; pruinescence silverly with medial brown vitta in some specimens. Sternites with pile a mixture of black and white, mostly long, sparse; pile on S<sub>1</sub> and S<sub>2</sub> noticeably longer, white; pile on membrane adjacent to lateral margins of S<sub>2</sub>–S<sub>4</sub> typically with profuse, decumbent, elongate, pale yellow to golden.</p><p><bold><italic>Genitalia</italic></bold> (Fig. <xref ref-type="fig" rid="F7">7C, D</xref>). Hypandrium triangular in shape; broad, tapering abruptly 1/2 way up towards apex; laterally convex, bulging; 1.7× longer than basal width; with apical 1/5 projecting past the top of the gonocoxites. Hypandrium vestiture short, sparse, on the apical 1/2. Gonocoxite apical 1/2 not parallel sided; gonocoxites widest in apical 1/3, narrowing apically; rounded apically. Gonocoxite vestiture on the lateral 1/2, of apical 1/2, mostly short, laterally projecting. Gonostylus narrowed medially; and narrow apical region. Phallus near parallel sided; narrowing apically.</p><p><bold>Female</bold>. Same as male, except for genitalia dimorphism and the following characters: <bold><italic>Head</italic></bold>. Frons width anterior to ocellar tubercle 0.9× the width above antennal insertions.</p></tp:treatment-sec><tp:treatment-sec sec-type="distribution" id="SECID0EHXAI"><title>Geographical distribution.</title><p><italic><tp:taxon-name><tp:taxon-name-part taxon-name-part-type="genus" reg="Prosoeca">Prosoeca</tp:taxon-name-part> <tp:taxon-name-part taxon-name-part-type="species" reg="marinusi">marinusi</tp:taxon-name-part></tp:taxon-name></italic> occurs in a limited area around Nieuwoudtville and towards the Hantamsberg near Calvinia in the Northern Cape Province (Fig. <xref ref-type="fig" rid="F1">1</xref>).</p></tp:treatment-sec><tp:treatment-sec sec-type="biology" id="SECID0E3XAI"><title>Biology.</title><p><italic><tp:taxon-name><tp:taxon-name-part taxon-name-part-type="genus" reg="Prosoeca">Prosoeca</tp:taxon-name-part> <tp:taxon-name-part taxon-name-part-type="species" reg="marinusi">marinusi</tp:taxon-name-part></tp:taxon-name></italic> can be found on the wing from early August to early November. The individuals found in the Hantamsberg appear to fly slightly later than those from lower lying areas. From specimen labels, <italic><tp:taxon-name><tp:taxon-name-part taxon-name-part-type="genus" reg="Prosoeca">P.</tp:taxon-name-part> <tp:taxon-name-part taxon-name-part-type="species" reg="marinusi">marinusi</tp:taxon-name-part></tp:taxon-name></italic> appears to visit <italic><tp:taxon-name><tp:taxon-name-part taxon-name-part-type="genus" reg="Lapeirousia">Lapeirousia</tp:taxon-name-part> <tp:taxon-name-part taxon-name-part-type="species" reg="jacquinii">jacquinii</tp:taxon-name-part></tp:taxon-name></italic>, <italic><tp:taxon-name><tp:taxon-name-part taxon-name-part-type="genus" reg="Lapeirousia">Lapeirousia</tp:taxon-name-part> <tp:taxon-name-part taxon-name-part-type="species" reg="oreogena">oreogena</tp:taxon-name-part></tp:taxon-name></italic>, <italic><tp:taxon-name><tp:taxon-name-part taxon-name-part-type="genus" reg="Nemesia">Nemesia</tp:taxon-name-part> <tp:taxon-name-part taxon-name-part-type="species" reg="cheiranthus">cheiranthus</tp:taxon-name-part></tp:taxon-name></italic>. Visits to <italic><tp:taxon-name><tp:taxon-name-part taxon-name-part-type="genus" reg="Babiana">Babiana</tp:taxon-name-part> <tp:taxon-name-part taxon-name-part-type="species" reg="framesii">framesii</tp:taxon-name-part></tp:taxon-name></italic>, <italic><tp:taxon-name><tp:taxon-name-part taxon-name-part-type="genus" reg="Lapeirousia">Lapeirousia</tp:taxon-name-part> <tp:taxon-name-part taxon-name-part-type="species" reg="montana">montana</tp:taxon-name-part></tp:taxon-name></italic> (Barraclough, 2018) and <italic><tp:taxon-name><tp:taxon-name-part taxon-name-part-type="genus" reg="Babiana">Babiana</tp:taxon-name-part> <tp:taxon-name-part taxon-name-part-type="species" reg="vanzyliae">vanzyliae</tp:taxon-name-part></tp:taxon-name></italic> (<ext-link xmlns:xlink="http://www.w3.org/1999/xlink" xlink:href="https://www.inaturalist.org/observations/241874048" ext-link-type="uri" xlink:type="simple">https://www.inaturalist.org/observations/241874048</ext-link> [accessed 10 February 2025]) have also been reported.</p></tp:treatment-sec><tp:treatment-sec sec-type="comments" id="SECID0E61AI"><title>Comments.</title><p>Individuals from the Hantamsberg tend to be slightly darker in colouration than those from Nieuwoudtville, but the mean genetic differentiation between these populations is 2.06% (range: 1.96%–2.27%).</p></tp:treatment-sec><tp:treatment-sec><!--Section generated to contain objects referenced in tp:taxon-treatment.--><fig id="F1" position="float" orientation="portrait"><object-id xmlns:xlink="http://www.w3.org/1999/xlink" content-type="doi" xlink:type="simple">10.3897/zookeys.1257.155954.figure1</object-id><object-id xmlns:xlink="http://www.w3.org/1999/xlink" content-type="arpha" xlink:type="simple">98821A77-9B50-5A33-815D-4B68E7BC9B55</object-id><label>Figure 1.</label><caption><p>A. Map of species records from the Western and Northern Cape provinces of South Africa; B. Neighbour-joining tree of <abbrev xmlns:xlink="http://www.w3.org/1999/xlink" xlink:title="mitochondrial cytochrome c oxidase subunit I" id="ABBRID0ESCAG" xlink:type="simple">COI</abbrev> sequences for 5/6 species in the clade D<sub>4</sub>. Stars indicate &gt;70% bootstrap support values for the node. GenBank numbers are in brackets next to the species name.</p></caption><graphic xmlns:xlink="http://www.w3.org/1999/xlink" xlink:href="zookeys-1257-249_article-155954__-g001.jpg" position="float" orientation="portrait" xlink:type="simple" id="oo_1454269.jpg"><uri content-type="original_file" xlink:type="simple">https://binary.pensoft.net/fig/1454269</uri></graphic></fig><fig id="F6" position="float" orientation="portrait"><object-id xmlns:xlink="http://www.w3.org/1999/xlink" content-type="doi" xlink:type="simple">10.3897/zookeys.1257.155954.figure6</object-id><object-id xmlns:xlink="http://www.w3.org/1999/xlink" content-type="arpha" xlink:type="simple">004DEDE3-D530-51FA-9C8D-9756140448D5</object-id><label>Figure 6.</label><caption><p>Frontal views A. <italic><tp:taxon-name><tp:taxon-name-part taxon-name-part-type="genus" reg="Prosoeca">Prosoeca</tp:taxon-name-part> <tp:taxon-name-part taxon-name-part-type="species" reg="torquata">torquata</tp:taxon-name-part></tp:taxon-name></italic><named-content xmlns:xlink="http://www.w3.org/1999/xlink" content-type="dwc:institutional_code" xlink:title="KwaZulu-Natal Museum" xlink:href="http://grbio.org/institution/kwazulu-natal-museum" xlink:type="simple">NMSA</named-content>-DIP 221767; B. <italic><tp:taxon-name><tp:taxon-name-part taxon-name-part-type="genus" reg="Prosoeca">P.</tp:taxon-name-part> <tp:taxon-name-part taxon-name-part-type="species" reg="marinusi">marinusi</tp:taxon-name-part></tp:taxon-name></italic><named-content xmlns:xlink="http://www.w3.org/1999/xlink" content-type="dwc:institutional_code" xlink:title="KwaZulu-Natal Museum" xlink:href="http://grbio.org/institution/kwazulu-natal-museum" xlink:type="simple">NMSA</named-content>-DIP 205673; C. <italic><tp:taxon-name><tp:taxon-name-part taxon-name-part-type="genus" reg="Prosoeca">P.</tp:taxon-name-part> <tp:taxon-name-part taxon-name-part-type="species" reg="peringueyi">peringueyi</tp:taxon-name-part></tp:taxon-name></italic><named-content xmlns:xlink="http://www.w3.org/1999/xlink" content-type="dwc:institutional_code" xlink:title="KwaZulu-Natal Museum" xlink:href="http://grbio.org/institution/kwazulu-natal-museum" xlink:type="simple">NMSA</named-content>-DIP 52845; D. <italic><tp:taxon-name><tp:taxon-name-part taxon-name-part-type="genus" reg="Prosoeca">P.</tp:taxon-name-part> <tp:taxon-name-part taxon-name-part-type="species" reg="aquilo">aquilo</tp:taxon-name-part></tp:taxon-name></italic> sp. nov. <named-content xmlns:xlink="http://www.w3.org/1999/xlink" content-type="dwc:institutional_code" xlink:title="KwaZulu-Natal Museum" xlink:href="http://grbio.org/institution/kwazulu-natal-museum" xlink:type="simple">NMSA</named-content>-DIP 79002; E. <italic><tp:taxon-name><tp:taxon-name-part taxon-name-part-type="genus" reg="Prosoeca">P.</tp:taxon-name-part> <tp:taxon-name-part taxon-name-part-type="species" reg="ora">ora</tp:taxon-name-part></tp:taxon-name></italic> sp. nov. <named-content xmlns:xlink="http://www.w3.org/1999/xlink" content-type="dwc:institutional_code" xlink:title="KwaZulu-Natal Museum" xlink:href="http://grbio.org/institution/kwazulu-natal-museum" xlink:type="simple">NMSA</named-content>-DIP 54396; F. <italic><tp:taxon-name><tp:taxon-name-part taxon-name-part-type="genus" reg="Prosoeca">P.</tp:taxon-name-part> <tp:taxon-name-part taxon-name-part-type="species" reg="parva">parva</tp:taxon-name-part></tp:taxon-name></italic> sp. nov. <named-content xmlns:xlink="http://www.w3.org/1999/xlink" content-type="dwc:institutional_code" xlink:title="KwaZulu-Natal Museum" xlink:href="http://grbio.org/institution/kwazulu-natal-museum" xlink:type="simple">NMSA</named-content>-DIP 76671. Scale bars: 1 mm.</p></caption><graphic xmlns:xlink="http://www.w3.org/1999/xlink" xlink:href="zookeys-1257-249_article-155954__-g006.jpg" position="float" orientation="portrait" xlink:type="simple" id="oo_1454274.jpg"><uri content-type="original_file" xlink:type="simple">https://binary.pensoft.net/fig/1454274</uri></graphic></fig><fig id="F7" position="float" orientation="portrait"><object-id xmlns:xlink="http://www.w3.org/1999/xlink" content-type="doi" xlink:type="simple">10.3897/zookeys.1257.155954.figure7</object-id><object-id xmlns:xlink="http://www.w3.org/1999/xlink" content-type="arpha" xlink:type="simple">41B05F7A-AC12-50D8-841B-B00491A04C9B</object-id><label>Figure 7.</label><caption><p>Genitalia A, B. <italic><tp:taxon-name><tp:taxon-name-part taxon-name-part-type="genus" reg="Prosoeca">Prosoeca</tp:taxon-name-part> <tp:taxon-name-part taxon-name-part-type="species" reg="torquata">torquata</tp:taxon-name-part></tp:taxon-name></italic>; C, D. <italic><tp:taxon-name><tp:taxon-name-part taxon-name-part-type="genus" reg="Prosoeca">P.</tp:taxon-name-part> <tp:taxon-name-part taxon-name-part-type="species" reg="marinusi">marinusi</tp:taxon-name-part></tp:taxon-name></italic>; E, F. <italic><tp:taxon-name><tp:taxon-name-part taxon-name-part-type="genus" reg="Prosoeca">P.</tp:taxon-name-part> <tp:taxon-name-part taxon-name-part-type="species" reg="peringueyi">peringueyi</tp:taxon-name-part></tp:taxon-name></italic>. A, C, E. dorsal view; B, D, F. ventral view. Abbreviations: gc, gonocoxite; gs, gonostylus; hyp, hypandrium; ph, phallus.</p></caption><graphic xmlns:xlink="http://www.w3.org/1999/xlink" xlink:href="zookeys-1257-249_article-155954__-g007.jpg" position="float" orientation="portrait" xlink:type="simple" id="oo_1454275.jpg"><uri content-type="original_file" xlink:type="simple">https://binary.pensoft.net/fig/1454275</uri></graphic></fig></tp:treatment-sec></tp:taxon-treatment>
