# Supplementary material for: ﻿A revision of a spring-active clade of Prosoeca Schiner, 1867 (Diptera, Nemestrinidae), keystone pollinators from the Greater Cape Floristic Region in South Africa, with descriptions of three new species
Source: Zookeys. 2025 Oct 30;1257:249–84. doi: 10.3897/zookeys.1257.155954 (PMC12592992; doi:10.3897/zookeys.1257.155954)
Supplement: XML Treatment for Prosoeca peringueyi [file zookeys.1257.155954-treatment4.xml]

<!DOCTYPE tp:taxon-treatment
  PUBLIC "-//TaxonX//DTD Taxonomic Treatment Publishing DTD v0 20100105//EN" "tax-treatment-NSO.dtd">
<tp:taxon-treatment xmlns:tp="http://www.plazi.org/taxpub"><tp:treatment-meta><kwd-group><label>Taxon classification</label><kwd>
                <named-content content-type="kingdom">Animalia</named-content>
              </kwd><kwd>
                <named-content content-type="order">Diptera</named-content>
              </kwd><kwd>
                <named-content content-type="family">Nemestrinidae</named-content>
              </kwd></kwd-group><mixed-citation publication-type="journal"><person-group><name><surname>Theron</surname><given-names>Genevieve L.</given-names></name><name><surname>Ellis</surname><given-names>Allan G.</given-names></name><name><surname>Midgley</surname><given-names>John M.</given-names></name></person-group><article-title>﻿A revision of a spring-active clade of <italic><tp:taxon-name><tp:taxon-name-part taxon-name-part-type="genus" reg="Prosoeca">Prosoeca</tp:taxon-name-part></tp:taxon-name></italic> Schiner, 1867 (<tp:taxon-name><tp:taxon-name-part taxon-name-part-type="order">Diptera</tp:taxon-name-part></tp:taxon-name>, <tp:taxon-name><tp:taxon-name-part taxon-name-part-type="family">Nemestrinidae</tp:taxon-name-part></tp:taxon-name>), keystone pollinators from the Greater Cape Floristic Region in South Africa, with descriptions of three new species</article-title><source>Zookeys</source><day>30</day><month>10</month><year>2025</year><volume>1257</volume><fpage>249</fpage><lpage>284</lpage><pub-id pub-id-type="doi">10.3897/zookeys.1257.155954</pub-id></mixed-citation></tp:treatment-meta><tp:nomenclature><label>﻿</label><tp:taxon-name><object-id xmlns:xlink="http://www.w3.org/1999/xlink" content-type="arpha" xlink:type="simple">71AC49E3-AC9E-5ECC-8FB3-9F6EB01F0FFB</object-id>
              <tp:taxon-name-part taxon-name-part-type="genus" reg="Prosoeca">Prosoeca</tp:taxon-name-part>
              <tp:taxon-name-part taxon-name-part-type="species" reg="peringueyi">peringueyi</tp:taxon-name-part>
            </tp:taxon-name><tp:taxon-authority>Lichtwardt, 1920</tp:taxon-authority><xref ref-type="fig" rid="F1">Figs 1</xref><xref ref-type="fig" rid="F2">, 2D</xref><xref ref-type="fig" rid="F3">, 3C</xref><xref ref-type="fig" rid="F4">, 4C</xref><xref ref-type="fig" rid="F5">, 5C</xref><xref ref-type="fig" rid="F6">, 6C</xref><xref ref-type="fig" rid="F7">, 7E, F</xref><tp:nomenclature-citation-list><tp:nomenclature-citation><tp:taxon-name>
                  <tp:taxon-name-part taxon-name-part-type="genus" reg="Prosoeca">Prosoeca</tp:taxon-name-part> <tp:taxon-name-part taxon-name-part-type="species" reg="peringueyi">peringueyi</tp:taxon-name-part></tp:taxon-name><comment>Lichtwardt, 1920: 98; Bezzi 1924: 175; <xref ref-type="bibr" rid="B6">Bernardi 1973</xref>: 258; Bowden 1980: 375; <xref ref-type="bibr" rid="B2">Barraclough 2006</xref>: 49.</comment></tp:nomenclature-citation></tp:nomenclature-citation-list></tp:nomenclature><tp:treatment-sec sec-type="type material" id="SECID0E24AI"><title>Type material examined.</title><p><bold><italic>Lectotype</italic></bold>: South Africa: • 1 ♂ Northern Cape, Ookiep, Namaqua Div; R. Lightfoot leg.; Sep. 1990; SAM-DIP-A009013; <named-content xmlns:xlink="http://www.w3.org/1999/xlink" content-type="dwc:institutional_code" xlink:title="Iziko South African Museum" xlink:href="http://grbio.org/institution/iziko-museums-cape-town" xlink:type="simple">SAMC</named-content>. This specimen is hereby designated as lectotype. <bold><italic>Paralectotype</italic></bold>: South Africa • 1 ♀ Northern Cape, Namaqualand, Klipfontein, Aug. 1890; R. M. Lightfoot; SAM-DIP A009009; <named-content xmlns:xlink="http://www.w3.org/1999/xlink" content-type="dwc:institutional_code" xlink:title="Iziko South African Museum" xlink:href="http://grbio.org/institution/iziko-museums-cape-town" xlink:type="simple">SAMC</named-content>. This specimen is hereby designated as paralectotype.</p></tp:treatment-sec><tp:treatment-sec sec-type="material" id="SECID0ER5AI"><title>Other material examined.</title><p>South Africa: • 1 ♂ 1 ♀, Northern Cape: Van Rhynsdorp; 28 Jul. 1927; Dr. Brauns leg.; <italic><tp:taxon-name><tp:taxon-name-part taxon-name-part-type="genus" reg="Lapeirousia">Lapeirousia</tp:taxon-name-part> <tp:taxon-name-part taxon-name-part-type="species" reg="fissifolia">fissifolia</tp:taxon-name-part></tp:taxon-name></italic>, [illegible]; <named-content xmlns:xlink="http://www.w3.org/1999/xlink" content-type="dwc:institutional_code" xlink:title="KwaZulu-Natal Museum" xlink:href="http://grbio.org/institution/kwazulu-natal-museum" xlink:type="simple">NMSA</named-content>-DIP 49945, <named-content xmlns:xlink="http://www.w3.org/1999/xlink" content-type="dwc:institutional_code" xlink:title="KwaZulu-Natal Museum" xlink:href="http://grbio.org/institution/kwazulu-natal-museum" xlink:type="simple">NMSA</named-content>-DIP 049943; <named-content xmlns:xlink="http://www.w3.org/1999/xlink" content-type="dwc:institutional_code" xlink:title="KwaZulu-Natal Museum" xlink:href="http://grbio.org/institution/kwazulu-natal-museum" xlink:type="simple">NMSA</named-content>. • 2 ♂♂ 1 ♀ Western Cape: Clanwilliam district: Pakhuis Pass; 950 m; 17–19 Oct.1964; B &amp; P Stuckenberg leg.; <named-content xmlns:xlink="http://www.w3.org/1999/xlink" content-type="dwc:institutional_code" xlink:title="KwaZulu-Natal Museum" xlink:href="http://grbio.org/institution/kwazulu-natal-museum" xlink:type="simple">NMSA</named-content>-DIP 052845, <named-content xmlns:xlink="http://www.w3.org/1999/xlink" content-type="dwc:institutional_code" xlink:title="KwaZulu-Natal Museum" xlink:href="http://grbio.org/institution/kwazulu-natal-museum" xlink:type="simple">NMSA</named-content>-DIP 76251, <named-content xmlns:xlink="http://www.w3.org/1999/xlink" content-type="dwc:institutional_code" xlink:title="KwaZulu-Natal Museum" xlink:href="http://grbio.org/institution/kwazulu-natal-museum" xlink:type="simple">NMSA</named-content>-DIP 76252; <named-content xmlns:xlink="http://www.w3.org/1999/xlink" content-type="dwc:institutional_code" xlink:title="KwaZulu-Natal Museum" xlink:href="http://grbio.org/institution/kwazulu-natal-museum" xlink:type="simple">NMSA</named-content>. • 1 ♀ Western Cape: Pakhuis Mts: Pakhuis Farm 2 miles NNE; 14 Sep. 1972; Irwin M.E., Irwin B.J. leg.; <named-content xmlns:xlink="http://www.w3.org/1999/xlink" content-type="dwc:institutional_code" xlink:title="KwaZulu-Natal Museum" xlink:href="http://grbio.org/institution/kwazulu-natal-museum" xlink:type="simple">NMSA</named-content>-DIP 054873; <named-content xmlns:xlink="http://www.w3.org/1999/xlink" content-type="dwc:institutional_code" xlink:title="KwaZulu-Natal Museum" xlink:href="http://grbio.org/institution/kwazulu-natal-museum" xlink:type="simple">NMSA</named-content>. • 1 ♂ Western Cape: Vanrhynsdorp: Gifberge; Sep. 1911; <named-content xmlns:xlink="http://www.w3.org/1999/xlink" content-type="dwc:institutional_code" xlink:title="KwaZulu-Natal Museum" xlink:href="http://grbio.org/institution/kwazulu-natal-museum" xlink:type="simple">NMSA</named-content>-DIP 055007; <named-content xmlns:xlink="http://www.w3.org/1999/xlink" content-type="dwc:institutional_code" xlink:title="KwaZulu-Natal Museum" xlink:href="http://grbio.org/institution/kwazulu-natal-museum" xlink:type="simple">NMSA</named-content>. • 1 ♀ Northern Cape: 5 km N of Komaggas; <named-content xmlns:xlink="http://www.w3.org/1999/xlink" content-type="dwc:verbatimCoordinates" xlink:type="simple"><named-content content-type="geo-json" specific-use="{&#34;type&#34;:&#34;Point&#34;,&#34;coordinates&#34;:[17.516667,-29.750000]}" id="NCID0ERABI" xlink:type="simple">29°45'S, 17°31'E</named-content></named-content>; 390 m; #85; 24 Aug. 1995; J &amp; A Londt leg.; Rocky slope; Macchia; <named-content xmlns:xlink="http://www.w3.org/1999/xlink" content-type="dwc:institutional_code" xlink:title="KwaZulu-Natal Museum" xlink:href="http://grbio.org/institution/kwazulu-natal-museum" xlink:type="simple">NMSA</named-content>-DIP 50895; <named-content xmlns:xlink="http://www.w3.org/1999/xlink" content-type="dwc:institutional_code" xlink:title="KwaZulu-Natal Museum" xlink:href="http://grbio.org/institution/kwazulu-natal-museum" xlink:type="simple">NMSA</named-content>. • 5 ♀♀ Western Cape: Clanwilliam; Sep. 1928; Dr. Brauns leg.; <named-content xmlns:xlink="http://www.w3.org/1999/xlink" content-type="dwc:institutional_code" xlink:title="KwaZulu-Natal Museum" xlink:href="http://grbio.org/institution/kwazulu-natal-museum" xlink:type="simple">NMSA</named-content>-DIP 76253–76255, <named-content xmlns:xlink="http://www.w3.org/1999/xlink" content-type="dwc:institutional_code" xlink:title="KwaZulu-Natal Museum" xlink:href="http://grbio.org/institution/kwazulu-natal-museum" xlink:type="simple">NMSA</named-content>-DIP 76248, <named-content xmlns:xlink="http://www.w3.org/1999/xlink" content-type="dwc:institutional_code" xlink:title="KwaZulu-Natal Museum" xlink:href="http://grbio.org/institution/kwazulu-natal-museum" xlink:type="simple">NMSA</named-content>-DIP 76249; <named-content xmlns:xlink="http://www.w3.org/1999/xlink" content-type="dwc:institutional_code" xlink:title="KwaZulu-Natal Museum" xlink:href="http://grbio.org/institution/kwazulu-natal-museum" xlink:type="simple">NMSA</named-content>. • 1 ♂ Western Cape: Clanwilliam; Dr. Brauns leg.; Sep. 1928; <named-content xmlns:xlink="http://www.w3.org/1999/xlink" content-type="dwc:institutional_code" xlink:title="KwaZulu-Natal Museum" xlink:href="http://grbio.org/institution/kwazulu-natal-museum" xlink:type="simple">NMSA</named-content>-DIP 76250; <named-content xmlns:xlink="http://www.w3.org/1999/xlink" content-type="dwc:institutional_code" xlink:title="KwaZulu-Natal Museum" xlink:href="http://grbio.org/institution/kwazulu-natal-museum" xlink:type="simple">NMSA</named-content>. • 2 ♀♀ Western Cape Vanrynsdorp; Jul.-Aug. 1927; G. v. Son leg.; <named-content xmlns:xlink="http://www.w3.org/1999/xlink" content-type="dwc:institutional_code" xlink:title="KwaZulu-Natal Museum" xlink:href="http://grbio.org/institution/kwazulu-natal-museum" xlink:type="simple">NMSA</named-content>-DIP 52017, <named-content xmlns:xlink="http://www.w3.org/1999/xlink" content-type="dwc:institutional_code" xlink:title="KwaZulu-Natal Museum" xlink:href="http://grbio.org/institution/kwazulu-natal-museum" xlink:type="simple">NMSA</named-content>-DIP 51796; <named-content xmlns:xlink="http://www.w3.org/1999/xlink" content-type="dwc:institutional_code" xlink:title="KwaZulu-Natal Museum" xlink:href="http://grbio.org/institution/kwazulu-natal-museum" xlink:type="simple">NMSA</named-content>. • 1 ♂ Western Cape: Clanwilliam: Karroo-berg; G. van Son leg.; 9 Aug. 1927; <named-content xmlns:xlink="http://www.w3.org/1999/xlink" content-type="dwc:institutional_code" xlink:title="KwaZulu-Natal Museum" xlink:href="http://grbio.org/institution/kwazulu-natal-museum" xlink:type="simple">NMSA</named-content>-DIP 51950; <named-content xmlns:xlink="http://www.w3.org/1999/xlink" content-type="dwc:institutional_code" xlink:title="KwaZulu-Natal Museum" xlink:href="http://grbio.org/institution/kwazulu-natal-museum" xlink:type="simple">NMSA</named-content>. • 1 ♀ Northern Cape: Studers Pass road: NE of Garies; Late Aug.-early Sep.2005; sweep-net; G.B.P. Davies leg.; <named-content xmlns:xlink="http://www.w3.org/1999/xlink" content-type="dwc:institutional_code" xlink:title="KwaZulu-Natal Museum" xlink:href="http://grbio.org/institution/kwazulu-natal-museum" xlink:type="simple">NMSA</named-content>-DIP 078933; <named-content xmlns:xlink="http://www.w3.org/1999/xlink" content-type="dwc:institutional_code" xlink:title="KwaZulu-Natal Museum" xlink:href="http://grbio.org/institution/kwazulu-natal-museum" xlink:type="simple">NMSA</named-content>. • 1 ♂ 1 ♀ Western Cape: Clanwilliam area: Cederberg mnts: Pakhuis Pass: Kleinkliphuis Farm; G.B.P. Davies leg.; <named-content xmlns:xlink="http://www.w3.org/1999/xlink" content-type="dwc:institutional_code" xlink:title="KwaZulu-Natal Museum" xlink:href="http://grbio.org/institution/kwazulu-natal-museum" xlink:type="simple">NMSA</named-content>-DIP 078929, <named-content xmlns:xlink="http://www.w3.org/1999/xlink" content-type="dwc:institutional_code" xlink:title="KwaZulu-Natal Museum" xlink:href="http://grbio.org/institution/kwazulu-natal-museum" xlink:type="simple">NMSA</named-content>-DIP 078930; <named-content xmlns:xlink="http://www.w3.org/1999/xlink" content-type="dwc:institutional_code" xlink:title="KwaZulu-Natal Museum" xlink:href="http://grbio.org/institution/kwazulu-natal-museum" xlink:type="simple">NMSA</named-content>. • 4 ♂♂ 1 ♀ Northern Cape: Nama Khoi: Naries; <named-content xmlns:xlink="http://www.w3.org/1999/xlink" content-type="dwc:verbatimCoordinates" xlink:type="simple"><named-content content-type="geo-json" specific-use="{&#34;type&#34;:&#34;Point&#34;,&#34;coordinates&#34;:[17.665000,-29.701000]}" id="NCID0EBDBI" xlink:type="simple">29.701°S, 17.665°E</named-content></named-content>; 5 Aug. 2007; T. van der Niet leg.; <named-content xmlns:xlink="http://www.w3.org/1999/xlink" content-type="dwc:institutional_code" xlink:title="KwaZulu-Natal Museum" xlink:href="http://grbio.org/institution/kwazulu-natal-museum" xlink:type="simple">NMSA</named-content>-DIP 219356 –219359, <named-content xmlns:xlink="http://www.w3.org/1999/xlink" content-type="dwc:institutional_code" xlink:title="KwaZulu-Natal Museum" xlink:href="http://grbio.org/institution/kwazulu-natal-museum" xlink:type="simple">NMSA</named-content>-DIP 219355; <named-content xmlns:xlink="http://www.w3.org/1999/xlink" content-type="dwc:institutional_code" xlink:title="KwaZulu-Natal Museum" xlink:href="http://grbio.org/institution/kwazulu-natal-museum" xlink:type="simple">NMSA</named-content>. • 1 ♀ Western Cape Province: Clanwilliam Dam: E bank; 23 Sep. 1996; F.W., S.K. &amp; R.W. Gess leg.; 96/97/209, on purple fls, <italic><tp:taxon-name><tp:taxon-name-part taxon-name-part-type="genus" reg="Lapeirousia">Lapeirousia</tp:taxon-name-part></tp:taxon-name></italic> sp. <tp:taxon-name><tp:taxon-name-part taxon-name-part-type="family">Iridaceae</tp:taxon-name-part></tp:taxon-name>; <named-content xmlns:xlink="http://www.w3.org/1999/xlink" content-type="dwc:institutional_code" xlink:title="Albany Museum" xlink:href="http://grbio.org/institution/albany-museum" xlink:type="simple">AMGS</named-content>-ENT 101701; <named-content xmlns:xlink="http://www.w3.org/1999/xlink" content-type="dwc:institutional_code" xlink:title="Albany Museum" xlink:href="http://grbio.org/institution/albany-museum" xlink:type="simple">AMGS</named-content>. • 1 ♂ Western Cape: Vanryansdorp: Gifberg; 1 Sep. 1911; SAM-DIP A009010; <named-content xmlns:xlink="http://www.w3.org/1999/xlink" content-type="dwc:institutional_code" xlink:title="Iziko South African Museum" xlink:href="http://grbio.org/institution/iziko-museums-cape-town" xlink:type="simple">SAMC</named-content>. • 1 ♂ 1 ♀ Western Cape: Clanwilliam: Pakhuis pass; 1 Sep. 1942; South African Museum Expedition leg.; SAM-DIP A009008; <named-content xmlns:xlink="http://www.w3.org/1999/xlink" content-type="dwc:institutional_code" xlink:title="Iziko South African Museum" xlink:href="http://grbio.org/institution/iziko-museums-cape-town" xlink:type="simple">SAMC</named-content>. • 1 ♀ Northern Cape: Namaqualand: Bowesdorp; SA Museum leg.; SAM-DIP A009011; <named-content xmlns:xlink="http://www.w3.org/1999/xlink" content-type="dwc:institutional_code" xlink:title="Iziko South African Museum" xlink:href="http://grbio.org/institution/iziko-museums-cape-town" xlink:type="simple">SAMC</named-content>. • 2 ♀♀ Northern Cape: Namaqualand; 2917 D8; Hester Malan N. R.; M. Struck leg.; 13 Sep. 1986; SAM-DIP A012367, SAM-DIP A009007; <named-content xmlns:xlink="http://www.w3.org/1999/xlink" content-type="dwc:institutional_code" xlink:title="Iziko South African Museum" xlink:href="http://grbio.org/institution/iziko-museums-cape-town" xlink:type="simple">SAMC</named-content>. • 1 ♀ Northern Cape: Soebatsfontein turnoff from N7; 3017 BB; 6 Sep. 1986; K. Steiner leg.; 1428; <italic><tp:taxon-name><tp:taxon-name-part taxon-name-part-type="genus" reg="Babiana">Babiana</tp:taxon-name-part></tp:taxon-name></italic>; SAM-DIP A012381; <named-content xmlns:xlink="http://www.w3.org/1999/xlink" content-type="dwc:institutional_code" xlink:title="Iziko South African Museum" xlink:href="http://grbio.org/institution/iziko-museums-cape-town" xlink:type="simple">SAMC</named-content>. • 1 ♀ Western Cape: Clanwilliam: Ramskop Camp; -32.18, 18.88; K Steiner leg.; 1736; 21 Aug. 1984; <italic><tp:taxon-name><tp:taxon-name-part taxon-name-part-type="genus" reg="Lapeirousia">Lapeirousia</tp:taxon-name-part> <tp:taxon-name-part taxon-name-part-type="species" reg="jacquinii">jacquinii</tp:taxon-name-part></tp:taxon-name></italic>; SAM-DIP A012382; <named-content xmlns:xlink="http://www.w3.org/1999/xlink" content-type="dwc:institutional_code" xlink:title="Iziko South African Museum" xlink:href="http://grbio.org/institution/iziko-museums-cape-town" xlink:type="simple">SAMC</named-content>. • 2 ♂♂ Northern Cape: 12 km N of Steinkopf; 2917 BB; 4 Aug. 1988; K. Steiner leg.; <italic><tp:taxon-name><tp:taxon-name-part taxon-name-part-type="genus" reg="Sutera">Sutera</tp:taxon-name-part> <tp:taxon-name-part taxon-name-part-type="species" reg="fruticosa">fruticosa</tp:taxon-name-part></tp:taxon-name></italic>; SAM-DIP A012386; <named-content xmlns:xlink="http://www.w3.org/1999/xlink" content-type="dwc:institutional_code" xlink:title="Iziko South African Museum" xlink:href="http://grbio.org/institution/iziko-museums-cape-town" xlink:type="simple">SAMC</named-content>. • 1 ♀ Western Cape: Clanwilliam: Ramskop; Macpherson leg.; 22 Aug. 1984; <italic><tp:taxon-name><tp:taxon-name-part taxon-name-part-type="genus" reg="Laperiousia">Laperiousia</tp:taxon-name-part> <tp:taxon-name-part taxon-name-part-type="species" reg="jaquenii">jaquenii</tp:taxon-name-part></tp:taxon-name></italic>; SAM-DIP A009012; <named-content xmlns:xlink="http://www.w3.org/1999/xlink" content-type="dwc:institutional_code" xlink:title="Iziko South African Museum" xlink:href="http://grbio.org/institution/iziko-museums-cape-town" xlink:type="simple">SAMC</named-content>. • 1 ♂ Western Cape: 10 km W. Algeria, Clanwilliam road, <named-content xmlns:xlink="http://www.w3.org/1999/xlink" content-type="dwc:verbatimCoordinates" xlink:type="simple"><named-content content-type="geo-json" specific-use="{&#34;type&#34;:&#34;Point&#34;,&#34;coordinates&#34;:[19.030000,-32.210000]}" id="NCID0ERGBI" xlink:type="simple">32.21°S, 19.03°E</named-content></named-content>; 4 Sep.1987; C.D. Eardley leg.; <named-content xmlns:xlink="http://www.w3.org/1999/xlink" content-type="dwc:institutional_code" xlink:title="South African National Collection of Insects" xlink:href="http://grbio.org/institution/south-african-national-collection-insects" xlink:type="simple">SANC</named-content>.</p></tp:treatment-sec><tp:treatment-sec sec-type="diagnosis" id="SECID0E1GBI"><title>Diagnosis.</title><p>Large-sized (length 13–21 mm), grey body with intricate patterning on the thorax and the abdomen, thorax with two dark black sub-lateral vittae extending to the transverse suture, legs dark brown, proboscis length 1.55 ± 0.02× the length of the body (range of un-extended proboscis length 23–35 mm), wings with smoky brown patterned infuscation on the anterior 1/2 of the wing and cross-vein between <italic>R<sub>4</sub></italic> &amp; <italic>R<sub>2+3</sub></italic> complete in specimens from the northern part of the range (north of Calvinia). <italic><tp:taxon-name><tp:taxon-name-part taxon-name-part-type="genus" reg="Prosoeca">Prosoeca</tp:taxon-name-part> <tp:taxon-name-part taxon-name-part-type="species" reg="peringueyi">peringueyi</tp:taxon-name-part></tp:taxon-name></italic>, <italic><tp:taxon-name><tp:taxon-name-part taxon-name-part-type="genus" reg="Prosoeca">P.</tp:taxon-name-part> <tp:taxon-name-part taxon-name-part-type="species" reg="marinusi">marinusi</tp:taxon-name-part></tp:taxon-name></italic>, and <italic><tp:taxon-name><tp:taxon-name-part taxon-name-part-type="genus" reg="Prosoeca">P.</tp:taxon-name-part> <tp:taxon-name-part taxon-name-part-type="species" reg="torquata">torquata</tp:taxon-name-part></tp:taxon-name></italic> can be distinguished from all other species in the clade by their proboscis which is longer than the length of their bodies, in contrast to <italic><tp:taxon-name><tp:taxon-name-part taxon-name-part-type="genus" reg="Prosoeca">P.</tp:taxon-name-part> <tp:taxon-name-part taxon-name-part-type="species" reg="ora">ora</tp:taxon-name-part></tp:taxon-name></italic> sp. nov., <italic><tp:taxon-name><tp:taxon-name-part taxon-name-part-type="genus" reg="Prosoeca">P.</tp:taxon-name-part> <tp:taxon-name-part taxon-name-part-type="species" reg="aquilo">aquilo</tp:taxon-name-part></tp:taxon-name></italic> sp. nov., and <italic><tp:taxon-name><tp:taxon-name-part taxon-name-part-type="genus" reg="Prosoeca">P.</tp:taxon-name-part> <tp:taxon-name-part taxon-name-part-type="species" reg="parva">parva</tp:taxon-name-part></tp:taxon-name></italic> sp. nov. that have a proboscis shorter than the length of their body. <italic><tp:taxon-name><tp:taxon-name-part taxon-name-part-type="genus" reg="Prosoeca">Prosoeca</tp:taxon-name-part> <tp:taxon-name-part taxon-name-part-type="species" reg="peringueyi">peringueyi</tp:taxon-name-part></tp:taxon-name></italic> and <italic><tp:taxon-name><tp:taxon-name-part taxon-name-part-type="genus" reg="Prosoeca">P.</tp:taxon-name-part> <tp:taxon-name-part taxon-name-part-type="species" reg="torquata">torquata</tp:taxon-name-part></tp:taxon-name></italic> have a dark smoky brown wing patterning that is strikingly distinct from the almost hyaline posterior wing membrane, while <italic><tp:taxon-name><tp:taxon-name-part taxon-name-part-type="genus" reg="Prosoeca">P.</tp:taxon-name-part> <tp:taxon-name-part taxon-name-part-type="species" reg="marinusi">marinusi</tp:taxon-name-part></tp:taxon-name></italic> has a paler brown wing patterning that is never strikingly distinct from the lightly infuscated posterior wing membrane (Fig. <xref ref-type="fig" rid="F5">5A–C</xref>). <italic><tp:taxon-name><tp:taxon-name-part taxon-name-part-type="genus" reg="Prosoeca">Prosoeca</tp:taxon-name-part> <tp:taxon-name-part taxon-name-part-type="species" reg="peringueyi">peringueyi</tp:taxon-name-part></tp:taxon-name></italic> differs most noticeably from <italic><tp:taxon-name><tp:taxon-name-part taxon-name-part-type="genus" reg="Prosoeca">P.</tp:taxon-name-part> <tp:taxon-name-part taxon-name-part-type="species" reg="torquata">torquata</tp:taxon-name-part></tp:taxon-name></italic> and <italic><tp:taxon-name><tp:taxon-name-part taxon-name-part-type="genus" reg="Prosoeca">P.</tp:taxon-name-part> <tp:taxon-name-part taxon-name-part-type="species" reg="marinusi">marinusi</tp:taxon-name-part></tp:taxon-name></italic>, by the presence of two dark black sublateral vittae on the anterior of the thorax. Additionally, <italic><tp:taxon-name><tp:taxon-name-part taxon-name-part-type="genus" reg="Prosoeca">P.</tp:taxon-name-part> <tp:taxon-name-part taxon-name-part-type="species" reg="peringueyi">peringueyi</tp:taxon-name-part></tp:taxon-name></italic> has a generally paler thorax than <italic><tp:taxon-name><tp:taxon-name-part taxon-name-part-type="genus" reg="Prosoeca">P.</tp:taxon-name-part> <tp:taxon-name-part taxon-name-part-type="species" reg="torquata">torquata</tp:taxon-name-part></tp:taxon-name> or <tp:taxon-name><tp:taxon-name-part taxon-name-part-type="genus" reg="Prosoeca">P.</tp:taxon-name-part> <tp:taxon-name-part taxon-name-part-type="species" reg="marinusi">marinusi</tp:taxon-name-part></tp:taxon-name></italic>.</p></tp:treatment-sec><tp:treatment-sec sec-type="redescription" id="SECID0EQMBI"><title>Redescription.</title><p><bold>Male</bold>. Body length: mean 18.1 mm (<italic>n</italic> = 43); range 13–21 mm. Intertegular width: mean 7.0 mm; range 5–8 mm (<italic>n</italic> = 11). Proboscis length: mean 29.2 mm; range 23–35 mm (<italic>n</italic> = 29). Wing length: mean 19.6 mm; range 18–21 mm (<italic>n</italic> = 19).</p><p><bold><italic>Head</italic></bold>. (Figs <xref ref-type="fig" rid="F4">4C</xref>, <xref ref-type="fig" rid="F6">6C</xref>) Ground colour generally red-brown to dark brown. Ocellar tubercle somewhat bulbous and developed, just evident above upper eye margin in profile, with dense silvery pruinescence; width between eyes at the anterior ocellus 3.9–4.2× the length of the anterior ocellus; anterior ocellus separated from posterior ocelli by shallow transverse groove; pile generally long, black. Frons trapezoid; width anterior to ocellar tubercle 0.7× the width above antennal insertions; slightly to moderately swollen between antennal insertions and anterior ocellus; swelling recedes strongly towards eye margin; pruinescence relatively dense, brownish; pile generally absent. Antenna with scape 1.5–2× length of pedicel; first flagellomere subequal to the length of scape + pedicel; style longer than scape + pedicel + flagellomere 1; ground colour transitioning to a darker hue, on the proximal side of the first flagellomere, style darker than remainder of antenna; scape, pedicel and flagellomere 1 with irregular silver to brown pruinescence; pedicel with both elongate and short pile, black and white pile, flagellomere 1 with short black pile basally on the dorsal side. Facial area bulbous in profile, with horizontal groove present; sublaterally irregular yellow-brown; with silver to brown pruinescence, but pruinescence largely absent from medial section of face; pile mostly white, elongate, sparse, more dense than on frons. Gena with pile a mixture of black and white to pale yellow, elongate, and dense, forming the beard. Proboscis 1.2–1.7× the length of the body, black with dorsal part of basal 1/3–1/2 brown. Palpus with first segment significantly longer than that of second segment, second segment much narrower than first segment; colour generally dark brown to black; pile longer on the first segment.</p><fig id="F6" position="float" orientation="portrait"><object-id xmlns:xlink="http://www.w3.org/1999/xlink" content-type="doi" xlink:type="simple">10.3897/zookeys.1257.155954.figure6</object-id><object-id xmlns:xlink="http://www.w3.org/1999/xlink" content-type="arpha" xlink:type="simple">004DEDE3-D530-51FA-9C8D-9756140448D5</object-id><label>Figure 6.</label><caption><p>Frontal views A. <italic><tp:taxon-name><tp:taxon-name-part taxon-name-part-type="genus" reg="Prosoeca">Prosoeca</tp:taxon-name-part> <tp:taxon-name-part taxon-name-part-type="species" reg="torquata">torquata</tp:taxon-name-part></tp:taxon-name></italic><named-content xmlns:xlink="http://www.w3.org/1999/xlink" content-type="dwc:institutional_code" xlink:title="KwaZulu-Natal Museum" xlink:href="http://grbio.org/institution/kwazulu-natal-museum" xlink:type="simple">NMSA</named-content>-DIP 221767; B. <italic><tp:taxon-name><tp:taxon-name-part taxon-name-part-type="genus" reg="Prosoeca">P.</tp:taxon-name-part> <tp:taxon-name-part taxon-name-part-type="species" reg="marinusi">marinusi</tp:taxon-name-part></tp:taxon-name></italic><named-content xmlns:xlink="http://www.w3.org/1999/xlink" content-type="dwc:institutional_code" xlink:title="KwaZulu-Natal Museum" xlink:href="http://grbio.org/institution/kwazulu-natal-museum" xlink:type="simple">NMSA</named-content>-DIP 205673; C. <italic><tp:taxon-name><tp:taxon-name-part taxon-name-part-type="genus" reg="Prosoeca">P.</tp:taxon-name-part> <tp:taxon-name-part taxon-name-part-type="species" reg="peringueyi">peringueyi</tp:taxon-name-part></tp:taxon-name></italic><named-content xmlns:xlink="http://www.w3.org/1999/xlink" content-type="dwc:institutional_code" xlink:title="KwaZulu-Natal Museum" xlink:href="http://grbio.org/institution/kwazulu-natal-museum" xlink:type="simple">NMSA</named-content>-DIP 52845; D. <italic><tp:taxon-name><tp:taxon-name-part taxon-name-part-type="genus" reg="Prosoeca">P.</tp:taxon-name-part> <tp:taxon-name-part taxon-name-part-type="species" reg="aquilo">aquilo</tp:taxon-name-part></tp:taxon-name></italic> sp. nov. <named-content xmlns:xlink="http://www.w3.org/1999/xlink" content-type="dwc:institutional_code" xlink:title="KwaZulu-Natal Museum" xlink:href="http://grbio.org/institution/kwazulu-natal-museum" xlink:type="simple">NMSA</named-content>-DIP 79002; E. <italic><tp:taxon-name><tp:taxon-name-part taxon-name-part-type="genus" reg="Prosoeca">P.</tp:taxon-name-part> <tp:taxon-name-part taxon-name-part-type="species" reg="ora">ora</tp:taxon-name-part></tp:taxon-name></italic> sp. nov. <named-content xmlns:xlink="http://www.w3.org/1999/xlink" content-type="dwc:institutional_code" xlink:title="KwaZulu-Natal Museum" xlink:href="http://grbio.org/institution/kwazulu-natal-museum" xlink:type="simple">NMSA</named-content>-DIP 54396; F. <italic><tp:taxon-name><tp:taxon-name-part taxon-name-part-type="genus" reg="Prosoeca">P.</tp:taxon-name-part> <tp:taxon-name-part taxon-name-part-type="species" reg="parva">parva</tp:taxon-name-part></tp:taxon-name></italic> sp. nov. <named-content xmlns:xlink="http://www.w3.org/1999/xlink" content-type="dwc:institutional_code" xlink:title="KwaZulu-Natal Museum" xlink:href="http://grbio.org/institution/kwazulu-natal-museum" xlink:type="simple">NMSA</named-content>-DIP 76671. Scale bars: 1 mm.</p></caption><graphic xmlns:xlink="http://www.w3.org/1999/xlink" xlink:href="zookeys-1257-249_article-155954__-g006.jpg" position="float" orientation="portrait" xlink:type="simple" id="oo_1454274.jpg"><uri content-type="original_file" xlink:type="simple">https://binary.pensoft.net/fig/1454274</uri></graphic></fig><p><bold><italic>Thorax</italic></bold> (Fig. <xref ref-type="fig" rid="F3">3C</xref>). Scutum dark grey to black; pruinescence mostly silver and brown, with pale grey to silvery pruinescence complete along the lateral sides of the scutum, joining on scutellum; median and paired sublateral vittae evident; medial vitta narrow anteriorly, widening towards scutellum; paired sublateral vittae distinct black, straight, ending at transverse suture; pruinescence forming irregular pattern; pile mostly black, sparse, shorter than the pile on the posterior of the scutellum; pile on postpronotal lobe and anterodorsal region of scutum white, sparse; postalar callus with black pile dorsally, ventral side with a tuft of white pile. Scutellum with distinct central dot, or central diamond shaped marking; anterior margin covered by silver to brown pruinescence; posterior margin with a dark, black border; pile on disc of scutellum black, relatively long, sparse compared to scutum; pile along posterior margin elongate, mostly black, dense compared to disc of scutellum; with some pale yellow to golden pile laterally (sometimes closer to white). Pleuron mostly blackish; with silver pruinescence, sparser than on scutum; pile generally a mixture of black and white to yellow, relatively long, of intermediate density; most dense and elongate in two tufts, ventral and anterior to the base of the wing and between postalar callus and posterior spiracle; tuft of pile anterior to wing base directed posteriorly, mostly white to golden with some black pile; tuft of pile on katatergite directed posteriorly, black and golden; katepimeron with pile absent, or sparse elongate white pile. <bold><italic>Legs</italic></bold>. Coxae red-brown to dark brown; with pile mostly off-white to golden, elongate, dense. Trochanters mostly blackish, with some yellow-brown colouring; pile short, very sparse. Femora red-brown to dark brown, with dark marking on dorsal side of the distal end present; pile mostly black, mostly short, dense, but with elongate pile dorsally on proximal 1/3 –1/2; ventral pile typically longer, sparse; hind femur with short pile more evenly distributed than on fore and mid femora. Tibiae red-brown to black; with mostly short pile, most dense on hind tibia. Tarsi red-brown to dark brown, hind tarsi tend to be darker. <bold><italic>Wings</italic></bold> (Fig. <xref ref-type="fig" rid="F5">5C</xref>). Shape relatively slender; broadest just basal to termination of <italic>CuP</italic> on posterior margin; alula broad; costal margin close to straight, without distinct anteriorly curved flexure; <italic>Sc</italic> termination on <italic>C</italic> aligned with termination of <italic>M<sub>4</sub></italic> on posterior margin of wing; <italic>R<sub>1</sub></italic> terminated closer to <italic>R<sub>2+3</sub></italic> than to <italic>Sc</italic>; insertions of <italic>Sc</italic> and <italic>R<sub>1</sub></italic> well separated; cross vein between <italic>M<sub>1</sub></italic> and <italic>M<sub>2</sub></italic> absent; cross vein between <italic>R<sub>4</sub></italic> and <italic>R<sub>2+3</sub></italic> just beyond fork of <italic>R<sub>4</sub></italic> and <italic>R<sub>5</sub></italic> present, or absent; <italic>R<sub>1</sub></italic> relatively straight; <italic>R<sub>4</sub></italic> deep bowing upward; <italic>R<sub>5</sub></italic> shallow bowing upward; <italic>M<sub>1</sub></italic> and <italic>M<sub>2</sub></italic> slightly curved upward; cell <italic>cua</italic> open at margin; <italic>CuA</italic> and <italic>CuP</italic> well separated. Dark marking on <italic>R<sub>1</sub></italic> positioned just basal to humeral cross vein; membrane with smoky brown infuscation; appearing darker on anterior 1/2–1/3 of wing; posterior region of wing almost hyaline; isolated darker patches distinct in hyaline region; the distinction between brown infuscation and hyaline membrane sharply delineated. Tuft of pile on base of wing white. Haltere with pale brown to yellow stalk; bulb dark brown.</p><p><bold><italic>Abdomen</italic></bold> (Fig. <xref ref-type="fig" rid="F3">3C</xref>). Colour of abdomen generally red-brown; T<sub>2</sub> with posterior margin stout and relatively broad; abdomen tapering abruptly after T<sub>3</sub>. Tergites with silvery pruinescence; membrane between T<sub>1</sub> and T<sub>2</sub> with silvery to brown pruinescence; medial brown pruinescent vitta distinct, extending from the posterior margin of T<sub>1</sub> to terminalia, usually not covering the full length of each tergite; paired sublateral markings of indistinct shape, on T<sub>2</sub>–T<sub>4</sub>. Pile on tergites mostly black, both long and short, of intermediate density; along anterior margins of T<sub>2</sub> white to pale yellow, elongate, sparse; posterolateral pile on T<sub>2</sub>–T<sub>4</sub> black, elongate, dense; T<sub>5</sub> with pile along lateral margins more evenly distributed than that of T<sub>2</sub>–T<sub>4</sub>. Sternites typically paler than tergites; pale reddish brown; pruinescence silver with medial brown vittae, relatively sparse. Sternites with pile a mixture of black and white, mostly short, sparse; pile on S<sub>1</sub>–S<sub>3</sub> intermixed, long, white; membrane adjacent to lateral margins of S<sub>2</sub>–S<sub>4</sub> typically with profuse, decumbent, elongate, white pile.</p><p><bold><italic>Genitalia</italic></bold> (Fig. <xref ref-type="fig" rid="F7">7E, F</xref>). Hypandrium triangular in shape; relatively narrow; laterally straight sided; 1.8× longer than basal width; with apical 1/5 projecting past the top of the gonocoxites. Hypandrium vestiture long, dense, on the apical 1/3. Gonocoxite apical 1/2 parallel sided; gonocoxites widest in basal 1/2, narrowing apically; rounded apically. Gonocoxite vestiture on the lateral 1/2, of apical 1/3, mostly short, laterally projecting. Gonostylus with parallel sides; and narrow apical region. Phallus near parallel sided; narrowing apically.</p><fig id="F7" position="float" orientation="portrait"><object-id xmlns:xlink="http://www.w3.org/1999/xlink" content-type="doi" xlink:type="simple">10.3897/zookeys.1257.155954.figure7</object-id><object-id xmlns:xlink="http://www.w3.org/1999/xlink" content-type="arpha" xlink:type="simple">41B05F7A-AC12-50D8-841B-B00491A04C9B</object-id><label>Figure 7.</label><caption><p>Genitalia A, B. <italic><tp:taxon-name><tp:taxon-name-part taxon-name-part-type="genus" reg="Prosoeca">Prosoeca</tp:taxon-name-part> <tp:taxon-name-part taxon-name-part-type="species" reg="torquata">torquata</tp:taxon-name-part></tp:taxon-name></italic>; C, D. <italic><tp:taxon-name><tp:taxon-name-part taxon-name-part-type="genus" reg="Prosoeca">P.</tp:taxon-name-part> <tp:taxon-name-part taxon-name-part-type="species" reg="marinusi">marinusi</tp:taxon-name-part></tp:taxon-name></italic>; E, F. <italic><tp:taxon-name><tp:taxon-name-part taxon-name-part-type="genus" reg="Prosoeca">P.</tp:taxon-name-part> <tp:taxon-name-part taxon-name-part-type="species" reg="peringueyi">peringueyi</tp:taxon-name-part></tp:taxon-name></italic>. A, C, E. dorsal view; B, D, F. ventral view. Abbreviations: gc, gonocoxite; gs, gonostylus; hyp, hypandrium; ph, phallus.</p></caption><graphic xmlns:xlink="http://www.w3.org/1999/xlink" xlink:href="zookeys-1257-249_article-155954__-g007.jpg" position="float" orientation="portrait" xlink:type="simple" id="oo_1454275.jpg"><uri content-type="original_file" xlink:type="simple">https://binary.pensoft.net/fig/1454275</uri></graphic></fig><p><bold>Female</bold>. Same as male, except for genitalia dimorphism and the following characters: <bold><italic>Head</italic></bold>. Frons width anterior to ocellar tubercle 0.8× the width above antennal insertions.</p></tp:treatment-sec><tp:treatment-sec sec-type="distribution" id="SECID0EIXBI"><title>Geographical distribution.</title><p><italic><tp:taxon-name><tp:taxon-name-part taxon-name-part-type="genus" reg="Prosoeca">Prosoeca</tp:taxon-name-part> <tp:taxon-name-part taxon-name-part-type="species" reg="peringueyi">peringueyi</tp:taxon-name-part></tp:taxon-name></italic> is the most widespread species in this clade. It occurs from Khuboes near the Namibia/South Africa border in the north to Piekenierskloof pass in the Western Cape Province in the south (pers. obs., A.G. Ellis), with a distribution gap within the Knersvlakte (Fig. <xref ref-type="fig" rid="F1">1</xref>).</p></tp:treatment-sec><tp:treatment-sec sec-type="biology" id="SECID0E4XBI"><title>Biology.</title><p>The <italic><tp:taxon-name><tp:taxon-name-part taxon-name-part-type="genus" reg="Prosoeca">P.</tp:taxon-name-part> <tp:taxon-name-part taxon-name-part-type="species" reg="peringueyi">peringueyi</tp:taxon-name-part></tp:taxon-name></italic> complex is known to visit many plant species (<xref ref-type="bibr" rid="B12">Manning and Goldblatt 1996</xref>; <xref ref-type="bibr" rid="B14">Manning and Goldblatt 2000</xref>; <xref ref-type="bibr" rid="B16">Pauw et al. 2020</xref>) in both Fynbos and Succulent Karoo biomes. It is however, not precisely known for all plant species whether <italic><tp:taxon-name><tp:taxon-name-part taxon-name-part-type="genus" reg="Prosoeca">P.</tp:taxon-name-part> <tp:taxon-name-part taxon-name-part-type="species" reg="peringueyi">peringueyi</tp:taxon-name-part></tp:taxon-name></italic> and <italic><tp:taxon-name><tp:taxon-name-part taxon-name-part-type="genus" reg="Prosoeca">P.</tp:taxon-name-part> <tp:taxon-name-part taxon-name-part-type="species" reg="torquata">torquata</tp:taxon-name-part></tp:taxon-name></italic> are pollinators of the same suite of plants or if they partition these floral resources. <italic><tp:taxon-name><tp:taxon-name-part taxon-name-part-type="genus" reg="Prosoeca">Prosoeca</tp:taxon-name-part> <tp:taxon-name-part taxon-name-part-type="species" reg="peringueyi">peringueyi</tp:taxon-name-part></tp:taxon-name></italic> is known with some certainty, from specimen labels, to visit <italic><tp:taxon-name><tp:taxon-name-part taxon-name-part-type="genus" reg="Lapeirousia">Lapeirousia</tp:taxon-name-part> <tp:taxon-name-part taxon-name-part-type="species" reg="pyramidalis">pyramidalis</tp:taxon-name-part></tp:taxon-name></italic>, <italic><tp:taxon-name><tp:taxon-name-part taxon-name-part-type="genus" reg="Pelargonium">Pelargonium</tp:taxon-name-part> <tp:taxon-name-part taxon-name-part-type="species" reg="magenteum">magenteum</tp:taxon-name-part></tp:taxon-name></italic>, <italic><tp:taxon-name><tp:taxon-name-part taxon-name-part-type="genus" reg="Lapeirousia">Lapeirousia</tp:taxon-name-part> <tp:taxon-name-part taxon-name-part-type="species" reg="silenoides">silenoides</tp:taxon-name-part></tp:taxon-name></italic>, <italic><tp:taxon-name><tp:taxon-name-part taxon-name-part-type="genus" reg="Lapeirousia">Lapeirousia</tp:taxon-name-part> <tp:taxon-name-part taxon-name-part-type="species" reg="jacquinii">jacquinii</tp:taxon-name-part></tp:taxon-name></italic>, <italic><tp:taxon-name><tp:taxon-name-part taxon-name-part-type="genus" reg="Pelargonium">Pelargonium</tp:taxon-name-part> <tp:taxon-name-part taxon-name-part-type="species" reg="incrassatum">incrassatum</tp:taxon-name-part></tp:taxon-name></italic>, and <italic><tp:taxon-name><tp:taxon-name-part taxon-name-part-type="genus" reg="Sutera">Sutera</tp:taxon-name-part> <tp:taxon-name-part taxon-name-part-type="species" reg="fruticosa">fruticosa</tp:taxon-name-part></tp:taxon-name></italic>.</p></tp:treatment-sec><tp:treatment-sec sec-type="comments" id="SECID0E42BI"><title>Comments.</title><p><italic><tp:taxon-name><tp:taxon-name-part taxon-name-part-type="genus" reg="Prosoeca">Prosoeca</tp:taxon-name-part> <tp:taxon-name-part taxon-name-part-type="species" reg="peringueyi">peringueyi</tp:taxon-name-part></tp:taxon-name></italic> has a degree of genetic differentiation between the populations north and south of the Knersvlakte (mean 6.27%). This genetic disjunction is supported by a difference in wing venation, with the cross vein between <italic>R<sub>4</sub></italic> and <italic>R<sub>2+3</sub></italic> just beyond fork of <italic>R<sub>4</sub></italic> and <italic>R<sub>5</sub></italic> present north of the Knersvlakte and absent in the south. As the wing vein character is not functional and the genetic difference below the usual threshold for species delineation, we consider this to be a single species.</p></tp:treatment-sec><tp:treatment-sec><!--Section generated to contain objects referenced in tp:taxon-treatment.--><fig id="F1" position="float" orientation="portrait"><object-id xmlns:xlink="http://www.w3.org/1999/xlink" content-type="doi" xlink:type="simple">10.3897/zookeys.1257.155954.figure1</object-id><object-id xmlns:xlink="http://www.w3.org/1999/xlink" content-type="arpha" xlink:type="simple">98821A77-9B50-5A33-815D-4B68E7BC9B55</object-id><label>Figure 1.</label><caption><p>A. Map of species records from the Western and Northern Cape provinces of South Africa; B. Neighbour-joining tree of <abbrev xmlns:xlink="http://www.w3.org/1999/xlink" xlink:title="mitochondrial cytochrome c oxidase subunit I" id="ABBRID0ESCAG" xlink:type="simple">COI</abbrev> sequences for 5/6 species in the clade D<sub>4</sub>. Stars indicate &gt;70% bootstrap support values for the node. GenBank numbers are in brackets next to the species name.</p></caption><graphic xmlns:xlink="http://www.w3.org/1999/xlink" xlink:href="zookeys-1257-249_article-155954__-g001.jpg" position="float" orientation="portrait" xlink:type="simple" id="oo_1454269.jpg"><uri content-type="original_file" xlink:type="simple">https://binary.pensoft.net/fig/1454269</uri></graphic></fig><fig id="F2" position="float" orientation="portrait"><object-id xmlns:xlink="http://www.w3.org/1999/xlink" content-type="doi" xlink:type="simple">10.3897/zookeys.1257.155954.figure2</object-id><object-id xmlns:xlink="http://www.w3.org/1999/xlink" content-type="arpha" xlink:type="simple">67983149-A5D5-58F4-846A-29E69A838CE6</object-id><label>Figure 2.</label><caption><p>Photographs of <italic>in situ</italic> adults. A. <italic><tp:taxon-name><tp:taxon-name-part taxon-name-part-type="genus" reg="Prosoeca">Prosoeca</tp:taxon-name-part> <tp:taxon-name-part taxon-name-part-type="species" reg="marinusi">marinusi</tp:taxon-name-part></tp:taxon-name></italic> visiting <italic><tp:taxon-name><tp:taxon-name-part taxon-name-part-type="genus" reg="Lapeirousia">Lapeirousia</tp:taxon-name-part> <tp:taxon-name-part taxon-name-part-type="species" reg="oreogena">oreogena</tp:taxon-name-part></tp:taxon-name></italic>; B. <italic><tp:taxon-name><tp:taxon-name-part taxon-name-part-type="genus" reg="Prosoeca">Prosoeca</tp:taxon-name-part> <tp:taxon-name-part taxon-name-part-type="species" reg="ora">ora</tp:taxon-name-part></tp:taxon-name></italic> sp. nov. visiting <italic><tp:taxon-name><tp:taxon-name-part taxon-name-part-type="genus" reg="Lycium">Lycium</tp:taxon-name-part></tp:taxon-name></italic> sp.; C. <italic><tp:taxon-name><tp:taxon-name-part taxon-name-part-type="genus" reg="Prosoeca">Prosoeca</tp:taxon-name-part> <tp:taxon-name-part taxon-name-part-type="species" reg="ora">ora</tp:taxon-name-part></tp:taxon-name></italic> sp. nov. resting; D. <italic><tp:taxon-name><tp:taxon-name-part taxon-name-part-type="genus" reg="Prosoeca">Prosoeca</tp:taxon-name-part> <tp:taxon-name-part taxon-name-part-type="species" reg="peringueyi">peringueyi</tp:taxon-name-part></tp:taxon-name></italic> visiting <italic><tp:taxon-name><tp:taxon-name-part taxon-name-part-type="genus" reg="Lapeirousia">Lapeirousia</tp:taxon-name-part> <tp:taxon-name-part taxon-name-part-type="species" reg="silenoides">silenoides</tp:taxon-name-part></tp:taxon-name></italic>.</p></caption><graphic xmlns:xlink="http://www.w3.org/1999/xlink" xlink:href="zookeys-1257-249_article-155954__-g002.jpg" position="float" orientation="portrait" xlink:type="simple" id="oo_1454270.jpg"><uri content-type="original_file" xlink:type="simple">https://binary.pensoft.net/fig/1454270</uri></graphic></fig><fig id="F3" position="float" orientation="portrait"><object-id xmlns:xlink="http://www.w3.org/1999/xlink" content-type="doi" xlink:type="simple">10.3897/zookeys.1257.155954.figure3</object-id><object-id xmlns:xlink="http://www.w3.org/1999/xlink" content-type="arpha" xlink:type="simple">76C846DA-F19A-5502-B074-CD0C43F70469</object-id><label>Figure 3.</label><caption><p>Dorsal view of A. <italic><tp:taxon-name><tp:taxon-name-part taxon-name-part-type="genus" reg="Prosoeca">Prosoeca</tp:taxon-name-part> <tp:taxon-name-part taxon-name-part-type="species" reg="torquata">torquata</tp:taxon-name-part></tp:taxon-name></italic><named-content xmlns:xlink="http://www.w3.org/1999/xlink" content-type="dwc:institutional_code" xlink:title="KwaZulu-Natal Museum" xlink:href="http://grbio.org/institution/kwazulu-natal-museum" xlink:type="simple">NMSA</named-content>-DIP 166609; B. <italic><tp:taxon-name><tp:taxon-name-part taxon-name-part-type="genus" reg="Prosoeca">P.</tp:taxon-name-part> <tp:taxon-name-part taxon-name-part-type="species" reg="marinusi">marinusi</tp:taxon-name-part></tp:taxon-name></italic><named-content xmlns:xlink="http://www.w3.org/1999/xlink" content-type="dwc:institutional_code" xlink:title="KwaZulu-Natal Museum" xlink:href="http://grbio.org/institution/kwazulu-natal-museum" xlink:type="simple">NMSA</named-content>-DIP 205673; C. <italic><tp:taxon-name><tp:taxon-name-part taxon-name-part-type="genus" reg="Prosoeca">P.</tp:taxon-name-part> <tp:taxon-name-part taxon-name-part-type="species" reg="peringueyi">peringueyi</tp:taxon-name-part></tp:taxon-name></italic><named-content xmlns:xlink="http://www.w3.org/1999/xlink" content-type="dwc:institutional_code" xlink:title="KwaZulu-Natal Museum" xlink:href="http://grbio.org/institution/kwazulu-natal-museum" xlink:type="simple">NMSA</named-content>-DIP 76251; D. <italic><tp:taxon-name><tp:taxon-name-part taxon-name-part-type="genus" reg="Prosoeca">P.</tp:taxon-name-part> <tp:taxon-name-part taxon-name-part-type="species" reg="aquilo">aquilo</tp:taxon-name-part></tp:taxon-name></italic> sp. nov. <named-content xmlns:xlink="http://www.w3.org/1999/xlink" content-type="dwc:institutional_code" xlink:title="Royal Museum for Central Africa" xlink:href="http://grbio.org/institution/royal-museum-central-africa" xlink:type="simple">RMCA</named-content>-ENT 000056700; E. <italic><tp:taxon-name><tp:taxon-name-part taxon-name-part-type="genus" reg="Prosoeca">P.</tp:taxon-name-part> <tp:taxon-name-part taxon-name-part-type="species" reg="ora">ora</tp:taxon-name-part></tp:taxon-name></italic> sp. nov. <named-content xmlns:xlink="http://www.w3.org/1999/xlink" content-type="dwc:institutional_code" xlink:title="KwaZulu-Natal Museum" xlink:href="http://grbio.org/institution/kwazulu-natal-museum" xlink:type="simple">NMSA</named-content>-DIP 219345; F. <italic><tp:taxon-name><tp:taxon-name-part taxon-name-part-type="genus" reg="Prosoeca">P.</tp:taxon-name-part> <tp:taxon-name-part taxon-name-part-type="species" reg="parva">parva</tp:taxon-name-part></tp:taxon-name></italic> sp. nov. <named-content xmlns:xlink="http://www.w3.org/1999/xlink" content-type="dwc:institutional_code" xlink:title="KwaZulu-Natal Museum" xlink:href="http://grbio.org/institution/kwazulu-natal-museum" xlink:type="simple">NMSA</named-content>-DIP 76671. Scale bars: 1 mm.</p></caption><graphic xmlns:xlink="http://www.w3.org/1999/xlink" xlink:href="zookeys-1257-249_article-155954__-g003.jpg" position="float" orientation="portrait" xlink:type="simple" id="oo_1454271.jpg"><uri content-type="original_file" xlink:type="simple">https://binary.pensoft.net/fig/1454271</uri></graphic></fig><fig id="F4" position="float" orientation="portrait"><object-id xmlns:xlink="http://www.w3.org/1999/xlink" content-type="doi" xlink:type="simple">10.3897/zookeys.1257.155954.figure4</object-id><object-id xmlns:xlink="http://www.w3.org/1999/xlink" content-type="arpha" xlink:type="simple">824B55CB-0566-5AAE-A2D7-C16C67A17CAB</object-id><label>Figure 4.</label><caption><p>Lateral view of A. <italic><tp:taxon-name><tp:taxon-name-part taxon-name-part-type="genus" reg="Prosoeca">Prosoeca</tp:taxon-name-part> <tp:taxon-name-part taxon-name-part-type="species" reg="torquata">torquata</tp:taxon-name-part></tp:taxon-name></italic><named-content xmlns:xlink="http://www.w3.org/1999/xlink" content-type="dwc:institutional_code" xlink:title="KwaZulu-Natal Museum" xlink:href="http://grbio.org/institution/kwazulu-natal-museum" xlink:type="simple">NMSA</named-content>-DIP 166609; B. <italic><tp:taxon-name><tp:taxon-name-part taxon-name-part-type="genus" reg="Prosoeca">P.</tp:taxon-name-part> <tp:taxon-name-part taxon-name-part-type="species" reg="marinusi">marinusi</tp:taxon-name-part></tp:taxon-name></italic><named-content xmlns:xlink="http://www.w3.org/1999/xlink" content-type="dwc:institutional_code" xlink:title="KwaZulu-Natal Museum" xlink:href="http://grbio.org/institution/kwazulu-natal-museum" xlink:type="simple">NMSA</named-content>-DIP 205673; C. <italic><tp:taxon-name><tp:taxon-name-part taxon-name-part-type="genus" reg="Prosoeca">P.</tp:taxon-name-part> <tp:taxon-name-part taxon-name-part-type="species" reg="peringueyi">peringueyi</tp:taxon-name-part></tp:taxon-name></italic><named-content xmlns:xlink="http://www.w3.org/1999/xlink" content-type="dwc:institutional_code" xlink:title="KwaZulu-Natal Museum" xlink:href="http://grbio.org/institution/kwazulu-natal-museum" xlink:type="simple">NMSA</named-content>-DIP 76251; D. <italic><tp:taxon-name><tp:taxon-name-part taxon-name-part-type="genus" reg="Prosoeca">P.</tp:taxon-name-part> <tp:taxon-name-part taxon-name-part-type="species" reg="aquilo">aquilo</tp:taxon-name-part></tp:taxon-name></italic> sp. nov. <named-content xmlns:xlink="http://www.w3.org/1999/xlink" content-type="dwc:institutional_code" xlink:title="Royal Museum for Central Africa" xlink:href="http://grbio.org/institution/royal-museum-central-africa" xlink:type="simple">RMCA</named-content>-ENT 000056700; E. <italic><tp:taxon-name><tp:taxon-name-part taxon-name-part-type="genus" reg="Prosoeca">P.</tp:taxon-name-part> <tp:taxon-name-part taxon-name-part-type="species" reg="ora">ora</tp:taxon-name-part></tp:taxon-name></italic> sp. nov. <named-content xmlns:xlink="http://www.w3.org/1999/xlink" content-type="dwc:institutional_code" xlink:title="KwaZulu-Natal Museum" xlink:href="http://grbio.org/institution/kwazulu-natal-museum" xlink:type="simple">NMSA</named-content>-DIP 219345; F. <italic><tp:taxon-name><tp:taxon-name-part taxon-name-part-type="genus" reg="Prosoeca">P.</tp:taxon-name-part> <tp:taxon-name-part taxon-name-part-type="species" reg="parva">parva</tp:taxon-name-part></tp:taxon-name></italic> sp. nov. <named-content xmlns:xlink="http://www.w3.org/1999/xlink" content-type="dwc:institutional_code" xlink:title="KwaZulu-Natal Museum" xlink:href="http://grbio.org/institution/kwazulu-natal-museum" xlink:type="simple">NMSA</named-content>-DIP 76671. Scale bars: 1 mm.</p></caption><graphic xmlns:xlink="http://www.w3.org/1999/xlink" xlink:href="zookeys-1257-249_article-155954__-g004.jpg" position="float" orientation="portrait" xlink:type="simple" id="oo_1454272.jpg"><uri content-type="original_file" xlink:type="simple">https://binary.pensoft.net/fig/1454272</uri></graphic></fig><fig id="F5" position="float" orientation="portrait"><object-id xmlns:xlink="http://www.w3.org/1999/xlink" content-type="doi" xlink:type="simple">10.3897/zookeys.1257.155954.figure5</object-id><object-id xmlns:xlink="http://www.w3.org/1999/xlink" content-type="arpha" xlink:type="simple">5C0B2A50-625B-54E6-9D5C-58BE1D9248F1</object-id><label>Figure 5.</label><caption><p>Wings A. ♂ <italic><tp:taxon-name><tp:taxon-name-part taxon-name-part-type="genus" reg="Prosoeca">Prosoeca</tp:taxon-name-part> <tp:taxon-name-part taxon-name-part-type="species" reg="torquata">torquata</tp:taxon-name-part></tp:taxon-name></italic><named-content xmlns:xlink="http://www.w3.org/1999/xlink" content-type="dwc:institutional_code" xlink:title="KwaZulu-Natal Museum" xlink:href="http://grbio.org/institution/kwazulu-natal-museum" xlink:type="simple">NMSA</named-content>-DIP 221846; B. ♂ <italic><tp:taxon-name><tp:taxon-name-part taxon-name-part-type="genus" reg="Prosoeca">P.</tp:taxon-name-part> <tp:taxon-name-part taxon-name-part-type="species" reg="marinusi">marinusi</tp:taxon-name-part></tp:taxon-name></italic><named-content xmlns:xlink="http://www.w3.org/1999/xlink" content-type="dwc:institutional_code" xlink:title="KwaZulu-Natal Museum" xlink:href="http://grbio.org/institution/kwazulu-natal-museum" xlink:type="simple">NMSA</named-content>-DIP 52484; C. ♀ <italic><tp:taxon-name><tp:taxon-name-part taxon-name-part-type="genus" reg="Prosoeca">P.</tp:taxon-name-part> <tp:taxon-name-part taxon-name-part-type="species" reg="peringueyi">peringueyi</tp:taxon-name-part></tp:taxon-name></italic><named-content xmlns:xlink="http://www.w3.org/1999/xlink" content-type="dwc:institutional_code" xlink:title="KwaZulu-Natal Museum" xlink:href="http://grbio.org/institution/kwazulu-natal-museum" xlink:type="simple">NMSA</named-content>-DIP 219355; D. ♂ <italic><tp:taxon-name><tp:taxon-name-part taxon-name-part-type="genus" reg="Prosoeca">P.</tp:taxon-name-part> <tp:taxon-name-part taxon-name-part-type="species" reg="aquilo">aquilo</tp:taxon-name-part></tp:taxon-name></italic> sp. nov. <named-content xmlns:xlink="http://www.w3.org/1999/xlink" content-type="dwc:institutional_code" xlink:title="KwaZulu-Natal Museum" xlink:href="http://grbio.org/institution/kwazulu-natal-museum" xlink:type="simple">NMSA</named-content>-DIP 79006; E. ♀ <italic><tp:taxon-name><tp:taxon-name-part taxon-name-part-type="genus" reg="Prosoeca">P.</tp:taxon-name-part> <tp:taxon-name-part taxon-name-part-type="species" reg="ora">ora</tp:taxon-name-part></tp:taxon-name></italic> sp. nov. <named-content xmlns:xlink="http://www.w3.org/1999/xlink" content-type="dwc:institutional_code" xlink:title="KwaZulu-Natal Museum" xlink:href="http://grbio.org/institution/kwazulu-natal-museum" xlink:type="simple">NMSA</named-content>-DIP 79018; F. ♂ <italic><tp:taxon-name><tp:taxon-name-part taxon-name-part-type="genus" reg="Prosoeca">P.</tp:taxon-name-part> <tp:taxon-name-part taxon-name-part-type="species" reg="parva">parva</tp:taxon-name-part></tp:taxon-name></italic> sp. nov. <named-content xmlns:xlink="http://www.w3.org/1999/xlink" content-type="dwc:institutional_code" xlink:title="KwaZulu-Natal Museum" xlink:href="http://grbio.org/institution/kwazulu-natal-museum" xlink:type="simple">NMSA</named-content>-DIP 76671. Abbreviations: <italic>C</italic>, costal vein; <italic>CuA</italic>, anterior branch of cubital vein; <italic>CuP</italic>, posterior branch of cubital vein; <italic>M</italic>, medial vein; <italic>M<sub>1</sub></italic>, first branch of media; <italic>M<sub>2</sub></italic>, second branch of media; <italic>M<sub>4</sub></italic>, fourth branch of media; <italic>R<sub>1</sub></italic>, anterior branch of radius; <italic>R<sub>2+3</sub></italic>, second branch of radius; <italic>R<sub>4</sub></italic>, upper branch of third branch of radius; <italic>R<sub>5</sub></italic>, lower branch of third branch of radius; <italic>Rs</italic>, radial sector; <italic>Sc</italic>, subcostal vein. Scale bars: 1 mm.</p></caption><graphic xmlns:xlink="http://www.w3.org/1999/xlink" xlink:href="zookeys-1257-249_article-155954__-g005.jpg" position="float" orientation="portrait" xlink:type="simple" id="oo_1454273.jpg"><uri content-type="original_file" xlink:type="simple">https://binary.pensoft.net/fig/1454273</uri></graphic></fig></tp:treatment-sec><ref-list><ref id="B6"><mixed-citation xmlns:xlink="http://www.w3.org/1999/xlink" xlink:type="simple"><person-group><name name-style="western"><surname>Bernardi</surname><given-names>N</given-names></name></person-group> (<year>1973</year>) <article-title>The genera of the family <tp:taxon-name><tp:taxon-name-part taxon-name-part-type="family">Nemestrinidae</tp:taxon-name-part></tp:taxon-name> (<tp:taxon-name><tp:taxon-name-part taxon-name-part-type="order">Diptera</tp:taxon-name-part></tp:taxon-name>: <tp:taxon-name><tp:taxon-name-part taxon-name-part-type="suborder">Brachycera</tp:taxon-name-part></tp:taxon-name>).</article-title><source>Arquivos de Zoologia</source><volume>24</volume>(<issue>4</issue>): <fpage>211</fpage>–<lpage>318</lpage>. <ext-link xlink:href="10.11606/issn.2176-7793.v24i4p211-318" ext-link-type="doi" xlink:type="simple">https://doi.org/10.11606/issn.2176-7793.v24i4p211-318</ext-link></mixed-citation></ref><ref id="B2"><mixed-citation xmlns:xlink="http://www.w3.org/1999/xlink" xlink:type="simple"><person-group><name name-style="western"><surname>Barraclough</surname><given-names>DA</given-names></name></person-group> (<year>2006</year>) <article-title>An overview of the South African tangle-veined flies (<tp:taxon-name><tp:taxon-name-part taxon-name-part-type="order">Diptera</tp:taxon-name-part></tp:taxon-name>: <tp:taxon-name><tp:taxon-name-part taxon-name-part-type="family">Nemestrinidae</tp:taxon-name-part></tp:taxon-name>), with an annotated key to the genera and a checklist of species.</article-title><source>Zootaxa</source><volume>63</volume>(<issue>1</issue>): <fpage>39</fpage>–<lpage>63</lpage>. <ext-link xlink:href="10.11646/zootaxa.1277.1.4" ext-link-type="doi" xlink:type="simple">https://doi.org/10.11646/zootaxa.1277.1.4</ext-link></mixed-citation></ref><ref id="B12"><mixed-citation xmlns:xlink="http://www.w3.org/1999/xlink" xlink:type="simple"><person-group><name name-style="western"><surname>Manning</surname><given-names>JC</given-names></name><name name-style="western"><surname>Goldblatt</surname><given-names>P</given-names></name></person-group> (<year>1996</year>) <article-title>The <italic><tp:taxon-name><tp:taxon-name-part taxon-name-part-type="genus">Prosoeca</tp:taxon-name-part> <tp:taxon-name-part taxon-name-part-type="species">peringueyi</tp:taxon-name-part></tp:taxon-name></italic> (<tp:taxon-name><tp:taxon-name-part taxon-name-part-type="order">Diptera</tp:taxon-name-part></tp:taxon-name>: <tp:taxon-name><tp:taxon-name-part taxon-name-part-type="family">Nemestrinidae</tp:taxon-name-part></tp:taxon-name>) pollination guild in southern Africa: long-tongued flies and their tubular flowers.</article-title><source>Annals of the Missouri Botanical Garden</source><volume>83</volume>(<issue>1</issue>): <fpage>67</fpage>–<lpage>86</lpage>. <ext-link xlink:href="10.2307/2399969" ext-link-type="doi" xlink:type="simple">https://doi.org/10.2307/2399969</ext-link></mixed-citation></ref><ref id="B14"><mixed-citation xmlns:xlink="http://www.w3.org/1999/xlink" xlink:type="simple"><person-group><name name-style="western"><surname>Manning</surname><given-names>JC</given-names></name><name name-style="western"><surname>Goldblatt</surname><given-names>P</given-names></name></person-group> (<year>2000</year>) <article-title>The Long-Proboscid Fly Pollination System in Southern Africa.</article-title><source>Annals of the Missouri Botanical Garden</source><volume>87</volume>(<issue>2</issue>): <fpage>146</fpage>–<lpage>170</lpage>. <ext-link xlink:href="10.2307/2666158" ext-link-type="doi" xlink:type="simple">https://doi.org/10.2307/2666158</ext-link></mixed-citation></ref><ref id="B16"><mixed-citation xmlns:xlink="http://www.w3.org/1999/xlink" xlink:type="simple"><person-group><name name-style="western"><surname>Pauw</surname><given-names>A</given-names></name><name name-style="western"><surname>Cocucci</surname><given-names>AA</given-names></name><name name-style="western"><surname>Sérsic</surname><given-names>AN</given-names></name></person-group> (<year>2020</year>) <article-title>The least effective pollinator principle: specialized morphology despite generalized ecology. Rennenberg H (Ed.).</article-title><source>Plant Biology</source><volume>22</volume>: <fpage>924</fpage>–<lpage>931</lpage>. <ext-link xlink:href="10.1111/plb.13145" ext-link-type="doi" xlink:type="simple">https://doi.org/10.1111/plb.13145</ext-link></mixed-citation></ref></ref-list></tp:taxon-treatment>
