# Supplementary material for: ﻿A revision of a spring-active clade of Prosoeca Schiner, 1867 (Diptera, Nemestrinidae), keystone pollinators from the Greater Cape Floristic Region in South Africa, with descriptions of three new species
Source: Zookeys. 2025 Oct 30;1257:249–84. doi: 10.3897/zookeys.1257.155954 (PMC12592992; doi:10.3897/zookeys.1257.155954)
Supplement: XML Treatment for Prosoeca ora [file zookeys.1257.155954-treatment6.xml]

<!DOCTYPE tp:taxon-treatment
  PUBLIC "-//TaxonX//DTD Taxonomic Treatment Publishing DTD v0 20100105//EN" "tax-treatment-NSO.dtd">
<tp:taxon-treatment xmlns:tp="http://www.plazi.org/taxpub"><tp:treatment-meta><kwd-group><label>Taxon classification</label><kwd>
                <named-content content-type="kingdom">Animalia</named-content>
              </kwd><kwd>
                <named-content content-type="order">Diptera</named-content>
              </kwd><kwd>
                <named-content content-type="family">Nemestrinidae</named-content>
              </kwd></kwd-group><mixed-citation publication-type="journal"><person-group><name><surname>Theron</surname><given-names>Genevieve L.</given-names></name><name><surname>Ellis</surname><given-names>Allan G.</given-names></name><name><surname>Midgley</surname><given-names>John M.</given-names></name></person-group><article-title>﻿A revision of a spring-active clade of <italic><tp:taxon-name><tp:taxon-name-part taxon-name-part-type="genus" reg="Prosoeca">Prosoeca</tp:taxon-name-part></tp:taxon-name></italic> Schiner, 1867 (<tp:taxon-name><tp:taxon-name-part taxon-name-part-type="order">Diptera</tp:taxon-name-part></tp:taxon-name>, <tp:taxon-name><tp:taxon-name-part taxon-name-part-type="family">Nemestrinidae</tp:taxon-name-part></tp:taxon-name>), keystone pollinators from the Greater Cape Floristic Region in South Africa, with descriptions of three new species</article-title><source>Zookeys</source><day>30</day><month>10</month><year>2025</year><volume>1257</volume><fpage>249</fpage><lpage>284</lpage><pub-id pub-id-type="doi">10.3897/zookeys.1257.155954</pub-id></mixed-citation></tp:treatment-meta><tp:nomenclature><label>﻿</label><tp:taxon-name><object-id xmlns:xlink="http://www.w3.org/1999/xlink" content-type="arpha" xlink:type="simple">38EAD2FB-03B0-5E85-8C87-D9CED1CE7E39</object-id>
              <tp:taxon-name-part taxon-name-part-type="genus" reg="Prosoeca">Prosoeca</tp:taxon-name-part>
              <tp:taxon-name-part taxon-name-part-type="species" reg="ora">ora</tp:taxon-name-part>
              <object-id xmlns:xlink="http://www.w3.org/1999/xlink" content-type="zoobank" xlink:type="simple">https://zoobank.org/403CCA4C-9ACF-4C98-8C41-501046F356E4</object-id>
            </tp:taxon-name><tp:taxon-status xmlns:xlink="http://www.w3.org/1999/xlink" xlink:type="simple">sp. nov.</tp:taxon-status><xref ref-type="fig" rid="F1">Figs 1</xref><xref ref-type="fig" rid="F2">, 2B</xref><xref ref-type="fig" rid="F2">, 2C</xref><xref ref-type="fig" rid="F3">, 3E</xref><xref ref-type="fig" rid="F4">, 4E</xref><xref ref-type="fig" rid="F5">, 5E</xref><xref ref-type="fig" rid="F6">, 6E</xref><xref ref-type="fig" rid="F8">, 8C, D</xref></tp:nomenclature><tp:treatment-sec sec-type="type material" id="SECID0ERRCI"><title>Type material.</title><p><bold><italic>Holotype</italic></bold>: South Africa: • 1 ♂, Northern Cape: Hantam Botanical Garden; 27 Aug. 2017; T. van der Niet leg.; <named-content xmlns:xlink="http://www.w3.org/1999/xlink" content-type="dwc:institutional_code" xlink:title="KwaZulu-Natal Museum" xlink:href="http://grbio.org/institution/kwazulu-natal-museum" xlink:type="simple">NMSA</named-content>-DIP 219345; <named-content xmlns:xlink="http://www.w3.org/1999/xlink" content-type="dwc:institutional_code" xlink:title="KwaZulu-Natal Museum" xlink:href="http://grbio.org/institution/kwazulu-natal-museum" xlink:type="simple">NMSA</named-content>. <bold><italic>Paratypes</italic></bold>: South Africa: • 2 ♀♀ Northern Cape: Nieuwoudtville; 26 Aug. 1999; P. Goldblatt &amp; J. Manning leg.; visiting <italic><tp:taxon-name><tp:taxon-name-part taxon-name-part-type="genus" reg="Babiana">Babiana</tp:taxon-name-part> <tp:taxon-name-part taxon-name-part-type="species" reg="vanzyliae">vanzyliae</tp:taxon-name-part></tp:taxon-name></italic> (<tp:taxon-name><tp:taxon-name-part taxon-name-part-type="family">Iridaceae</tp:taxon-name-part></tp:taxon-name>); <named-content xmlns:xlink="http://www.w3.org/1999/xlink" content-type="dwc:institutional_code" xlink:title="KwaZulu-Natal Museum" xlink:href="http://grbio.org/institution/kwazulu-natal-museum" xlink:type="simple">NMSA</named-content>-DIP 79017, <named-content xmlns:xlink="http://www.w3.org/1999/xlink" content-type="dwc:institutional_code" xlink:title="KwaZulu-Natal Museum" xlink:href="http://grbio.org/institution/kwazulu-natal-museum" xlink:type="simple">NMSA</named-content>-DIP 79018; <named-content xmlns:xlink="http://www.w3.org/1999/xlink" content-type="dwc:institutional_code" xlink:title="KwaZulu-Natal Museum" xlink:href="http://grbio.org/institution/kwazulu-natal-museum" xlink:type="simple">NMSA</named-content>. • 1 ♂ Northern Cape: Sutherland: Komsberg; J. Manning leg.; <named-content xmlns:xlink="http://www.w3.org/1999/xlink" content-type="dwc:institutional_code" xlink:title="KwaZulu-Natal Museum" xlink:href="http://grbio.org/institution/kwazulu-natal-museum" xlink:type="simple">NMSA</named-content>-DIP 54396; <named-content xmlns:xlink="http://www.w3.org/1999/xlink" content-type="dwc:institutional_code" xlink:title="KwaZulu-Natal Museum" xlink:href="http://grbio.org/institution/kwazulu-natal-museum" xlink:type="simple">NMSA</named-content>. • 1 ♀ Northern Cape: Calvinia: Hantamsberg; 3 Sep.1994; 29; on <italic><tp:taxon-name><tp:taxon-name-part taxon-name-part-type="genus" reg="Pteronia">Pteronia</tp:taxon-name-part> <tp:taxon-name-part taxon-name-part-type="species" reg="incana">incana</tp:taxon-name-part></tp:taxon-name></italic>; <named-content xmlns:xlink="http://www.w3.org/1999/xlink" content-type="dwc:institutional_code" xlink:title="KwaZulu-Natal Museum" xlink:href="http://grbio.org/institution/kwazulu-natal-museum" xlink:type="simple">NMSA</named-content>-DIP 54393, [handwriting of Dr. J. Manning]; <named-content xmlns:xlink="http://www.w3.org/1999/xlink" content-type="dwc:institutional_code" xlink:title="KwaZulu-Natal Museum" xlink:href="http://grbio.org/institution/kwazulu-natal-museum" xlink:type="simple">NMSA</named-content>. • 1 ♂ Western Cape: Middelpos: Gannaka Pass; 1 Jul.1993; <named-content xmlns:xlink="http://www.w3.org/1999/xlink" content-type="dwc:institutional_code" xlink:title="KwaZulu-Natal Museum" xlink:href="http://grbio.org/institution/kwazulu-natal-museum" xlink:type="simple">NMSA</named-content>-DIP 76672, [handwriting of Dr. J. Manning]; <named-content xmlns:xlink="http://www.w3.org/1999/xlink" content-type="dwc:institutional_code" xlink:title="KwaZulu-Natal Museum" xlink:href="http://grbio.org/institution/kwazulu-natal-museum" xlink:type="simple">NMSA</named-content>. • 1 ♂ 4 ♀♀ Northern Cape: Sutherland: Ouberg; 24–25 Sep. 2022; visiting <italic><tp:taxon-name><tp:taxon-name-part taxon-name-part-type="genus" reg="Dimorphotheca">Dimorphotheca</tp:taxon-name-part> <tp:taxon-name-part taxon-name-part-type="species" reg="cuneata">cuneata</tp:taxon-name-part></tp:taxon-name></italic>; Allan Ellis leg.; <named-content xmlns:xlink="http://www.w3.org/1999/xlink" content-type="dwc:institutional_code" xlink:title="KwaZulu-Natal Museum" xlink:href="http://grbio.org/institution/kwazulu-natal-museum" xlink:type="simple">NMSA</named-content>-DIP 219360–<named-content xmlns:xlink="http://www.w3.org/1999/xlink" content-type="dwc:institutional_code" xlink:title="KwaZulu-Natal Museum" xlink:href="http://grbio.org/institution/kwazulu-natal-museum" xlink:type="simple">NMSA</named-content>-DIP 219364; <named-content xmlns:xlink="http://www.w3.org/1999/xlink" content-type="dwc:institutional_code" xlink:title="KwaZulu-Natal Museum" xlink:href="http://grbio.org/institution/kwazulu-natal-museum" xlink:type="simple">NMSA</named-content>. • 1 ♀ Northern Cape: Smoushoogte Pass: De Plaat; 32.81363°S, 20.70072°E; 17 Oct. 2008; Anton Pauw leg.; AP414; <named-content xmlns:xlink="http://www.w3.org/1999/xlink" content-type="dwc:institutional_code" xlink:title="KwaZulu-Natal Museum" xlink:href="http://grbio.org/institution/kwazulu-natal-museum" xlink:type="simple">NMSA</named-content>-DIP 221842; <named-content xmlns:xlink="http://www.w3.org/1999/xlink" content-type="dwc:institutional_code" xlink:title="KwaZulu-Natal Museum" xlink:href="http://grbio.org/institution/kwazulu-natal-museum" xlink:type="simple">NMSA</named-content>. • 1 ♀ Northern Cape: Nieuwoudtville: Greylon Renosterveld; 03 Oct.2012; Anton Pauw leg.; AP674; visiting <italic><tp:taxon-name><tp:taxon-name-part taxon-name-part-type="genus" reg="Hesperantha">Hesperantha</tp:taxon-name-part> <tp:taxon-name-part taxon-name-part-type="species" reg="cucullata">cucullata</tp:taxon-name-part></tp:taxon-name></italic>; <named-content xmlns:xlink="http://www.w3.org/1999/xlink" content-type="dwc:institutional_code" xlink:title="KwaZulu-Natal Museum" xlink:href="http://grbio.org/institution/kwazulu-natal-museum" xlink:type="simple">NMSA</named-content>-DIP 221843; <named-content xmlns:xlink="http://www.w3.org/1999/xlink" content-type="dwc:institutional_code" xlink:title="KwaZulu-Natal Museum" xlink:href="http://grbio.org/institution/kwazulu-natal-museum" xlink:type="simple">NMSA</named-content>. • 1 ♀ Northern Cape: Nieuwoudtville: Glenlyon; Renosterveld; 3 Sep. 2012; Anton Pauw leg.; AP675; <named-content xmlns:xlink="http://www.w3.org/1999/xlink" content-type="dwc:institutional_code" xlink:title="Royal Museum for Central Africa" xlink:href="http://grbio.org/institution/royal-museum-central-africa" xlink:type="simple">RMCA</named-content>-ENT 000056701; <named-content xmlns:xlink="http://www.w3.org/1999/xlink" content-type="dwc:institutional_code" xlink:title="Royal Museum for Central Africa" xlink:href="http://grbio.org/institution/royal-museum-central-africa" xlink:type="simple">RMCA</named-content>. • 1 ♂ Northern Cape: Nieuwoudtville: Glenlyon; Renosterveld; 3 Sep. 2012; Anton Pauw leg.; AP676; <named-content xmlns:xlink="http://www.w3.org/1999/xlink" content-type="dwc:institutional_code" xlink:title="Royal Museum for Central Africa" xlink:href="http://grbio.org/institution/royal-museum-central-africa" xlink:type="simple">RMCA</named-content>-ENT 000056702; <named-content xmlns:xlink="http://www.w3.org/1999/xlink" content-type="dwc:institutional_code" xlink:title="Royal Museum for Central Africa" xlink:href="http://grbio.org/institution/royal-museum-central-africa" xlink:type="simple">RMCA</named-content>.</p></tp:treatment-sec><tp:treatment-sec sec-type="material" id="SECID0EIWCI"><title>Other material examined.</title><p>South Africa: • 1 ♀ Western Cape: Maitjiesfontein Koppie: E. Soetwater; 07 Sep. 2019; Allan Ellis leg.; <named-content xmlns:xlink="http://www.w3.org/1999/xlink" content-type="dwc:institutional_code" xlink:title="KwaZulu-Natal Museum" xlink:href="http://grbio.org/institution/kwazulu-natal-museum" xlink:type="simple">NMSA</named-content>-DIP 219351; <named-content xmlns:xlink="http://www.w3.org/1999/xlink" content-type="dwc:institutional_code" xlink:title="KwaZulu-Natal Museum" xlink:href="http://grbio.org/institution/kwazulu-natal-museum" xlink:type="simple">NMSA</named-content>. • 2 ♂♂ Northern Cape: Hantam Botanical Garden; 27 Aug. 2017; T. van der Niet leg.; <named-content xmlns:xlink="http://www.w3.org/1999/xlink" content-type="dwc:institutional_code" xlink:title="KwaZulu-Natal Museum" xlink:href="http://grbio.org/institution/kwazulu-natal-museum" xlink:type="simple">NMSA</named-content>-DIP 219344, <named-content xmlns:xlink="http://www.w3.org/1999/xlink" content-type="dwc:institutional_code" xlink:title="KwaZulu-Natal Museum" xlink:href="http://grbio.org/institution/kwazulu-natal-museum" xlink:type="simple">NMSA</named-content>-DIP 219346; <named-content xmlns:xlink="http://www.w3.org/1999/xlink" content-type="dwc:institutional_code" xlink:title="KwaZulu-Natal Museum" xlink:href="http://grbio.org/institution/kwazulu-natal-museum" xlink:type="simple">NMSA</named-content>. • 3 ♂♂ Northern Cape: Hantamsberg; <named-content xmlns:xlink="http://www.w3.org/1999/xlink" content-type="dwc:verbatimCoordinates" xlink:type="simple"><named-content content-type="geo-json" specific-use="{&#34;type&#34;:&#34;Point&#34;,&#34;coordinates&#34;:[19.789190,-31.395630]}" id="NCID0EFXCI" xlink:type="simple">-31.39563°S, 19.78919°E</named-content></named-content>; 18 Sep. 18; Florent Grenier leg.; <named-content xmlns:xlink="http://www.w3.org/1999/xlink" content-type="dwc:institutional_code" xlink:title="KwaZulu-Natal Museum" xlink:href="http://grbio.org/institution/kwazulu-natal-museum" xlink:type="simple">NMSA</named-content>-DIP 219348–<named-content xmlns:xlink="http://www.w3.org/1999/xlink" content-type="dwc:institutional_code" xlink:title="KwaZulu-Natal Museum" xlink:href="http://grbio.org/institution/kwazulu-natal-museum" xlink:type="simple">NMSA</named-content>-DIP 219350; <named-content xmlns:xlink="http://www.w3.org/1999/xlink" content-type="dwc:institutional_code" xlink:title="KwaZulu-Natal Museum" xlink:href="http://grbio.org/institution/kwazulu-natal-museum" xlink:type="simple">NMSA</named-content>. • 1 ♂ Western Cape: 7 km N of Wuppertal: North slope; <named-content xmlns:xlink="http://www.w3.org/1999/xlink" content-type="dwc:verbatimCoordinates" xlink:type="simple"><named-content content-type="geo-json" specific-use="{&#34;type&#34;:&#34;Point&#34;,&#34;coordinates&#34;:[19.166667,-32.233333]}" id="NCID0EZXCI" xlink:type="simple">32°14'S, 19°10'E</named-content></named-content>; 780 m; 31 Aug. 1995; J &amp; A Londt leg.; Flowers; <named-content xmlns:xlink="http://www.w3.org/1999/xlink" content-type="dwc:institutional_code" xlink:title="KwaZulu-Natal Museum" xlink:href="http://grbio.org/institution/kwazulu-natal-museum" xlink:type="simple">NMSA</named-content>-DIP 50966; <named-content xmlns:xlink="http://www.w3.org/1999/xlink" content-type="dwc:institutional_code" xlink:title="KwaZulu-Natal Museum" xlink:href="http://grbio.org/institution/kwazulu-natal-museum" xlink:type="simple">NMSA</named-content>. • 1 ♀ Western Cape: 7 km N of Wuppertal: North slope; <named-content xmlns:xlink="http://www.w3.org/1999/xlink" content-type="dwc:verbatimCoordinates" xlink:type="simple"><named-content content-type="geo-json" specific-use="{&#34;type&#34;:&#34;Point&#34;,&#34;coordinates&#34;:[19.166667,-32.233333]}" id="NCID0EJYCI" xlink:type="simple">32°14'S, 19°10'E</named-content></named-content>; 780 m; 31 Aug. 1995; J &amp; A Londt leg.; Flowers; <named-content xmlns:xlink="http://www.w3.org/1999/xlink" content-type="dwc:institutional_code" xlink:title="KwaZulu-Natal Museum" xlink:href="http://grbio.org/institution/kwazulu-natal-museum" xlink:type="simple">NMSA</named-content>-DIP 76690; <named-content xmlns:xlink="http://www.w3.org/1999/xlink" content-type="dwc:institutional_code" xlink:title="KwaZulu-Natal Museum" xlink:href="http://grbio.org/institution/kwazulu-natal-museum" xlink:type="simple">NMSA</named-content>. • 1 ♂ 1 ♀ National Road 22 m from Touws River; 3 Oct. 1964; B. &amp; P. Stuckenberg leg.; <named-content xmlns:xlink="http://www.w3.org/1999/xlink" content-type="dwc:institutional_code" xlink:title="KwaZulu-Natal Museum" xlink:href="http://grbio.org/institution/kwazulu-natal-museum" xlink:type="simple">NMSA</named-content>-DIP 52836, <named-content xmlns:xlink="http://www.w3.org/1999/xlink" content-type="dwc:institutional_code" xlink:title="KwaZulu-Natal Museum" xlink:href="http://grbio.org/institution/kwazulu-natal-museum" xlink:type="simple">NMSA</named-content>-DIP 78337; <named-content xmlns:xlink="http://www.w3.org/1999/xlink" content-type="dwc:institutional_code" xlink:title="KwaZulu-Natal Museum" xlink:href="http://grbio.org/institution/kwazulu-natal-museum" xlink:type="simple">NMSA</named-content>. • 1 ♂ Nothern Cape: Middelpos: Gannaka Pass; 1 Jul. 1993; <named-content xmlns:xlink="http://www.w3.org/1999/xlink" content-type="dwc:institutional_code" xlink:title="KwaZulu-Natal Museum" xlink:href="http://grbio.org/institution/kwazulu-natal-museum" xlink:type="simple">NMSA</named-content>-DIP 51673 [handwriting of Dr. J. Manning] • <named-content xmlns:xlink="http://www.w3.org/1999/xlink" content-type="dwc:institutional_code" xlink:title="KwaZulu-Natal Museum" xlink:href="http://grbio.org/institution/kwazulu-natal-museum" xlink:type="simple">NMSA</named-content>. 2 ♂♂ Northern Cape: Smoushoogte Pass: De Plaat; <named-content xmlns:xlink="http://www.w3.org/1999/xlink" content-type="dwc:verbatimCoordinates" xlink:type="simple"><named-content content-type="geo-json" specific-use="{&#34;type&#34;:&#34;Point&#34;,&#34;coordinates&#34;:[20.700720,-32.813630]}" id="NCID0ENZCI" xlink:type="simple">32.81363°S, 20.70072°E</named-content></named-content>; 17 Oct. 2008; Anton Pauw leg.; AP414; visiting yellow annual <italic><tp:taxon-name><tp:taxon-name-part taxon-name-part-type="genus" reg="Pseudoselago">Pseudoselago</tp:taxon-name-part></tp:taxon-name></italic>; <named-content xmlns:xlink="http://www.w3.org/1999/xlink" content-type="dwc:institutional_code" xlink:title="KwaZulu-Natal Museum" xlink:href="http://grbio.org/institution/kwazulu-natal-museum" xlink:type="simple">NMSA</named-content>-DIP 221840- <named-content xmlns:xlink="http://www.w3.org/1999/xlink" content-type="dwc:institutional_code" xlink:title="KwaZulu-Natal Museum" xlink:href="http://grbio.org/institution/kwazulu-natal-museum" xlink:type="simple">NMSA</named-content>-DIP 221841; <named-content xmlns:xlink="http://www.w3.org/1999/xlink" content-type="dwc:institutional_code" xlink:title="KwaZulu-Natal Museum" xlink:href="http://grbio.org/institution/kwazulu-natal-museum" xlink:type="simple">NMSA</named-content>. • 1 ♀ Western Cape: Heuningvlei; <named-content xmlns:xlink="http://www.w3.org/1999/xlink" content-type="dwc:verbatimCoordinates" xlink:type="simple"><named-content content-type="geo-json" specific-use="{&#34;type&#34;:&#34;Point&#34;,&#34;coordinates&#34;:[19.075130,-32.206360]}" id="NCID0EI1CI" xlink:type="simple">32.20636°S, 19.07513°E</named-content></named-content>; #SIM1207C; SI Morita leg.; <italic><tp:taxon-name><tp:taxon-name-part taxon-name-part-type="genus" reg="Prosoeca">Prosoeca</tp:taxon-name-part> <tp:taxon-name-part taxon-name-part-type="species" reg="peringueyi">peringueyi</tp:taxon-name-part></tp:taxon-name></italic>; <named-content xmlns:xlink="http://www.w3.org/1999/xlink" content-type="dwc:institutional_code" xlink:title="California Department of Food and Agriculture" xlink:href="http://grbio.org/institution/california-department-food-and-agriculture" xlink:type="simple">CDFA</named-content>-ENT; <named-content xmlns:xlink="http://www.w3.org/1999/xlink" content-type="dwc:institutional_code" xlink:title="California Department of Food and Agriculture" xlink:href="http://grbio.org/institution/california-department-food-and-agriculture" xlink:type="simple">CDFA</named-content>. • 1 ♀ Northern Cape: Nieuwoudtville: Trekpad; 3 Sep. 2012; Anton Pauw leg.; AP673 <named-content xmlns:xlink="http://www.w3.org/1999/xlink" content-type="dwc:institutional_code" xlink:title="Royal Museum for Central Africa" xlink:href="http://grbio.org/institution/royal-museum-central-africa" xlink:type="simple">RMCA</named-content>-ENT 000056703; <named-content xmlns:xlink="http://www.w3.org/1999/xlink" content-type="dwc:institutional_code" xlink:title="Royal Museum for Central Africa" xlink:href="http://grbio.org/institution/royal-museum-central-africa" xlink:type="simple">RMCA</named-content>. • 1 ♂ Northern Cape: Sutherland: Smoushoogte; <named-content xmlns:xlink="http://www.w3.org/1999/xlink" content-type="dwc:verbatimCoordinates" xlink:type="simple"><named-content content-type="geo-json" specific-use="{&#34;type&#34;:&#34;Point&#34;,&#34;coordinates&#34;:[20.700722,-32.813639]}" id="NCID0EL2CI" xlink:type="simple">32°48'49.1"S, 20°42'02.6"E</named-content></named-content>; 7 Oct. 2008; Anton Pauw leg.; AP415; <named-content xmlns:xlink="http://www.w3.org/1999/xlink" content-type="dwc:institutional_code" xlink:title="Royal Museum for Central Africa" xlink:href="http://grbio.org/institution/royal-museum-central-africa" xlink:type="simple">RMCA</named-content>-ENT 000056704; <named-content xmlns:xlink="http://www.w3.org/1999/xlink" content-type="dwc:institutional_code" xlink:title="Royal Museum for Central Africa" xlink:href="http://grbio.org/institution/royal-museum-central-africa" xlink:type="simple">RMCA</named-content>.</p></tp:treatment-sec><tp:treatment-sec sec-type="diagnosis" id="SECID0EY2CI"><title>Diagnosis.</title><p>Medium-sized (length 10–17 mm), thorax dark, scutellum and thorax with conspicuous grey border, abdomen black but tergites interrupted medially by a pale grey band, often flaring out posteriorly, and a dark brown median vitta, femora dorsally darker than tibia and tarsi, proboscis length 0.7 ± 0.02× the length of the body (range of un-extended proboscis length 6–11 mm). <italic><tp:taxon-name><tp:taxon-name-part taxon-name-part-type="genus" reg="Prosoeca">Prosoeca</tp:taxon-name-part> <tp:taxon-name-part taxon-name-part-type="species" reg="ora">ora</tp:taxon-name-part></tp:taxon-name></italic> sp. nov. can be distinguished from all other species in the clade by the distinct grey, brown and black patterning on the abdomen (Figs <xref ref-type="fig" rid="F2">2B, C</xref>, <xref ref-type="fig" rid="F3">3E</xref>). Unlike <italic><tp:taxon-name><tp:taxon-name-part taxon-name-part-type="genus" reg="Prosoeca">P.</tp:taxon-name-part> <tp:taxon-name-part taxon-name-part-type="species" reg="parva">parva</tp:taxon-name-part></tp:taxon-name></italic> sp. nov. which has hyaline wings, the wings of <italic><tp:taxon-name><tp:taxon-name-part taxon-name-part-type="genus" reg="Prosoeca">P.</tp:taxon-name-part> <tp:taxon-name-part taxon-name-part-type="species" reg="ora">ora</tp:taxon-name-part></tp:taxon-name></italic> sp. nov. are infuscated on the anterior ¼ with a relatively straight costal margin in both sexes, whereas <italic><tp:taxon-name><tp:taxon-name-part taxon-name-part-type="genus" reg="Prosoeca">P.</tp:taxon-name-part> <tp:taxon-name-part taxon-name-part-type="species" reg="aquilo">aquilo</tp:taxon-name-part></tp:taxon-name></italic> sp. nov. has a slight flexure in the costal margin of males (Fig. <xref ref-type="fig" rid="F5">5D–F</xref>). <italic><tp:taxon-name><tp:taxon-name-part taxon-name-part-type="genus" reg="Prosoeca">Prosoeca</tp:taxon-name-part> <tp:taxon-name-part taxon-name-part-type="species" reg="ora">ora</tp:taxon-name-part></tp:taxon-name></italic> sp. nov. has a proboscis that is shorter than the length of its own body, unlike <italic><tp:taxon-name><tp:taxon-name-part taxon-name-part-type="genus" reg="Prosoeca">P.</tp:taxon-name-part> <tp:taxon-name-part taxon-name-part-type="species" reg="marinusi">marinusi</tp:taxon-name-part></tp:taxon-name></italic>, <italic><tp:taxon-name><tp:taxon-name-part taxon-name-part-type="genus" reg="Prosoeca">P.</tp:taxon-name-part> <tp:taxon-name-part taxon-name-part-type="species" reg="torquata">torquata</tp:taxon-name-part></tp:taxon-name></italic>, and <italic><tp:taxon-name><tp:taxon-name-part taxon-name-part-type="genus" reg="Prosoeca">P.</tp:taxon-name-part> <tp:taxon-name-part taxon-name-part-type="species" reg="peringueyi">peringueyi</tp:taxon-name-part></tp:taxon-name></italic>.</p></tp:treatment-sec><tp:treatment-sec sec-type="description" id="SECID0EC6CI"><title>Description.</title><p><bold>Male</bold>. Body length: mean 13.8 mm; range 10–17 mm (<italic>n</italic> = 19). Intertegular width: mean 6.5 mm; range 4–8 mm (<italic>n</italic> = 9). Proboscis length: 9.7 mm; range 6–11 mm (<italic>n</italic> = 18). Wing length: mean 15.4 mm; range 11–18 mm (<italic>n</italic> = 19).</p><p><bold><italic>Head</italic></bold>. (Figs <xref ref-type="fig" rid="F4">4E</xref>, <xref ref-type="fig" rid="F6">6E</xref>) Ground colour generally grey to black. Ocellar tubercle somewhat bulbous and developed, just evident above upper eye margin in profile, with dense silvery pruinescence; width between eyes at the anterior ocellus 2.5–3.5× the length of the anterior ocellus; anterior ocellus separated from posterior ocelli by shallow transverse groove; pile generally long, black. Frons trapezoid; width anterior to ocellar tubercle 0.5–0.6× the width above antennal insertions; slightly to moderately swollen between antennal insertions and anterior ocellus; swelling recedes strongly towards eye margin; pruinescence relatively dense, silver to brown; pile mostly white (sometimes with black pile dorsally), usually dense on entire frons (sometimes sparse). Antenna with scape 1–1.5× length of pedicel; first flagellomere shorter than the length of scape + pedicel; style shorter than scape + pedicel + flagellomere 1; ground colour dark brown to black, style darker than remainder of antenna; scape, pedicel and flagellomere 1 with irregular silver to brown pruinescence; pedicel with mostly elongate pile, black pile, flagellomere 1 with short black pile basally on the dorsal side. Facial area bulbous in profile, with horizontal groove present; with silver to brown pruinescence, evenly distributed across face; pile mostly white, elongate, usually dense (sometimes sparse), similar to that of frons. Gena with pile mostly off-white to golden (sometimes with some black pile), elongate and dense, forming the beard. Proboscis 0.6–0.8× the length of the body, dorsal and ventral side black. Palpus with first segment significantly longer than that of second segment, second segment much narrower than first segment; colour generally dark brown to black; pile long on both segments.</p><p><bold><italic>Thorax</italic></bold> (Fig. <xref ref-type="fig" rid="F3">3E</xref>). Scutum dark grey to black; pruinescence mostly brown, with pale grey to silvery pruinescence complete along the lateral sides of the scutum, joining on scutellum; median and paired sublateral vittae absent; pile mixture of black and pale to golden, sparse, shorter than the pile on the posterior of the scutellum; postalar callus with black pile dorsally, ventral side with a tuft of golden pile. Scutellum anterior margin covered by brown pruinescence; posterior margin with a dark, black border; pile on disc of scutellum golden or black, relatively long, sparse compared to scutum; pile along posterior margin elongate, a mixture of black and pale, white or yellow, same density as on disc of scutellum; with some pale yellow to golden pile laterally. Pleuron mostly blackish; with silver pruinescence, sparser than on scutum; pile generally a mixture of black and white to yellow, relatively long, of intermediate density; most dense and elongate in two tufts, ventral and anterior to the base of the wing and between postalar callus and posterior spiracle; tuft of pile anterior to wing base directed posteriorly, mostly white to golden with some black pile; tuft of pile on katatergite directed posteriorly, black and golden (sometimes mostly pale yellow to golden); katepimeron with sparse elongate white pile. <bold><italic>Legs</italic></bold>. Coxae dark brown to black; with pile mostly off-white to golden, elongate, dense. Trochanters mostly blackish, with some yellow-brown colouring; pile short, very sparse. Femora red-brown to dark brown (sometimes more yellow-brown), with dark marking on dorsal side of the distal end present; pile short golden with long black and white interspersed, mostly short, dense, but with elongate pile dorsally on proximal 1/3–1/2; ventral pile typically longer, sparse; hind femur with short pile more evenly distributed than on fore and mid femora. Tibiae red-brown to black (sometimes closer to yellow-brown); with dense, short, pale pile and sparse, darker, elongate pile, most dense on hind tibia. Tarsi red-brown to dark brown, hind tarsi tend to be darker. <bold><italic>Wings</italic></bold> (Fig. <xref ref-type="fig" rid="F5">5E</xref>). Shape relatively slender; broadest just basal to termination of <italic>CuP</italic> on posterior margin; alula broad; costal margin close to straight, without distinct anteriorly curved flexure; <italic>Sc</italic> termination on <italic>C</italic> aligned with termination of <italic>M<sub>4</sub></italic> on posterior margin of wing; <italic>R<sub>1</sub></italic> terminated closer to <italic>R<sub>2+3</sub></italic> than to <italic>Sc</italic>; termination of <italic>Sc</italic> and <italic>R<sub>1</sub></italic> well separated; short appendix just beyond fork on <italic>R<sub>4+5</sub></italic> always absent; cross vein between <italic>M<sub>1</sub></italic> and <italic>M<sub>2</sub></italic> absent; cross vein just beyond fork between <italic>R<sub>4</sub></italic> and <italic>R<sub>2+3</sub></italic> absent; <italic>R<sub>1</sub></italic> relatively straight; <italic>R<sub>4</sub></italic> deep bowing upward; <italic>R<sub>5</sub></italic> deeply bowing upward; <italic>M<sub>1</sub></italic> and <italic>M<sub>2</sub></italic> gently bowing upward; cell <italic>cua</italic> open at margin; <italic>CuA</italic> and <italic>CuP</italic> well separated. Dark marking on <italic>R<sub>1</sub></italic> positioned just basal to humeral cross vein; membrane with smoky brown infuscation; appearing darker on anterior 1/2–1/3 of wing; posterior region of wing somewhat paler but never hyaline; isolated darker patches distinct in pale region; the distinction between brown infuscation and pale membrane gradual, never striking. Tuft of pile on base of wing white. Haltere with pale brown to yellow stalk; bulb dark brown.</p><p><bold><italic>Abdomen</italic></bold> (Fig. <xref ref-type="fig" rid="F3">3E</xref>). Colour of abdomen generally black; T<sub>2</sub> with posterior margin stout and relatively broad; abdomen tapering abruptly after T<sub>3</sub>. Tergites with silvery pruinescence; membrane between T<sub>1</sub> and T<sub>2</sub> with silvery to brown pruinescence; medial brown pruinescent vitta distinct, extending from the posterior margin of T<sub>1</sub> to terminalia, usually not covering the full length of each tergite; grey pruinescence surrounding medial vitta, on T<sub>2</sub>–T<sub>5</sub>; posterior margin of T<sub>2</sub>–T<sub>4</sub> with contrasting pruinescent border. Pile on tergites mostly black, both long and short, of intermediate density; along anterior margins of T<sub>2</sub> white to pale yellow (sometimes more golden), elongate, dense; posterolateral pile on T<sub>2</sub>–T<sub>4</sub> black and white, elongate, dense; T<sub>5</sub> with pile along lateral margins more evenly distributed than that of T<sub>2</sub>–T<sub>4</sub>. Sternites typically paler than tergites; grey to black; pruinescence silvery, relatively sparse (sometimes with relatively dense golden pruinescence). Sternites with pile off-white to golden, mostly long, dense; pile on membrane adjacent to lateral margins of S<sub>2</sub>–S<sub>4</sub> typically with profuse, decumbent, elongate, pale yellow to golden.</p><p><bold><italic>Genitalia</italic></bold> (Fig. <xref ref-type="fig" rid="F8">8C, D</xref>). Hypandrium triangular in shape; broad, tapering gradually towards the apex; laterally convex; 1.9× longer than basal width; with apical 1/3 projecting past the top of the gonocoxites. Hypandrium vestiture short, sparse, on the apical 1/2. Gonocoxite apical 1/2 not parallel sided; gonocoxites widest in apical 1/3, narrowing apically; rounded apically. Gonocoxite vestiture on the lateral 1/2, of apical 2/3, long, laterally projecting. Gonostylus with parallel sides and globular apical section. Phallus near parallel sided; narrowing apically.</p><p><bold>Female</bold>. Same as male, except for genitalia dimorphism and the following characters: <bold><italic>Head</italic></bold>. Ocellar tubercle width between eyes at the anterior ocellus 3.4–4.5× the length of the anterior ocellus. Frons width anterior to ocellar tubercle 0.6–0.7× the width above antennal insertions. Facial area with horizontal groove present (less pronounced than in males). <bold><italic>Legs</italic></bold>. Femora dark brown to black (sometimes closer to red-brown).</p></tp:treatment-sec><tp:treatment-sec sec-type="distribution" id="SECID0EEFDI"><title>Geographical distribution.</title><p><italic><tp:taxon-name><tp:taxon-name-part taxon-name-part-type="genus" reg="Prosoeca">Prosoeca</tp:taxon-name-part> <tp:taxon-name-part taxon-name-part-type="species" reg="ora">ora</tp:taxon-name-part></tp:taxon-name></italic> sp. nov. has been recorded from Nieuwoudtville in the Northern Cape to Matjiesfontein and Touws River in the Western Cape (Fig. <xref ref-type="fig" rid="F1">1</xref>).</p></tp:treatment-sec><tp:treatment-sec sec-type="biology" id="SECID0EZFDI"><title>Biology.</title><p><italic><tp:taxon-name><tp:taxon-name-part taxon-name-part-type="genus" reg="Prosoeca">Prosoeca</tp:taxon-name-part> <tp:taxon-name-part taxon-name-part-type="species" reg="ora">ora</tp:taxon-name-part></tp:taxon-name></italic> sp. nov. is on the wing from early August to mid-October in the winter-rainfall region of the Western and Northern Cape provinces of South Africa. This species has been recorded visiting <italic><tp:taxon-name><tp:taxon-name-part taxon-name-part-type="genus" reg="Pteronia">Pteronia</tp:taxon-name-part> <tp:taxon-name-part taxon-name-part-type="species" reg="incana">incana</tp:taxon-name-part></tp:taxon-name></italic>, <italic><tp:taxon-name><tp:taxon-name-part taxon-name-part-type="genus" reg="Dimorphotheca">Dimorphotheca</tp:taxon-name-part> <tp:taxon-name-part taxon-name-part-type="species" reg="cuneata">cuneata</tp:taxon-name-part></tp:taxon-name></italic>, <italic><tp:taxon-name><tp:taxon-name-part taxon-name-part-type="genus" reg="Babiana">Babiana</tp:taxon-name-part> <tp:taxon-name-part taxon-name-part-type="species" reg="vanzyliae">vanzyliae</tp:taxon-name-part></tp:taxon-name></italic>, <italic><tp:taxon-name><tp:taxon-name-part taxon-name-part-type="genus" reg="Hesperantha">Hesperantha</tp:taxon-name-part> <tp:taxon-name-part taxon-name-part-type="species" reg="cucullata">cucullata</tp:taxon-name-part></tp:taxon-name></italic> and yellow <italic><tp:taxon-name><tp:taxon-name-part taxon-name-part-type="genus" reg="Pseudoselago">Pseudoselago</tp:taxon-name-part></tp:taxon-name></italic> (<tp:taxon-name><tp:taxon-name-part taxon-name-part-type="family">Scrophulariaceae</tp:taxon-name-part></tp:taxon-name>). Additionally, based on the representative specimen accessioned into <named-content xmlns:xlink="http://www.w3.org/1999/xlink" content-type="dwc:institutional_code" xlink:title="KwaZulu-Natal Museum" xlink:href="http://grbio.org/institution/kwazulu-natal-museum" xlink:type="simple">NMSA</named-content> from <xref ref-type="bibr" rid="B11">Goldblatt and Manning (2007)</xref>, we note that <italic><tp:taxon-name><tp:taxon-name-part taxon-name-part-type="genus" reg="Prosoeca">Prosoeca</tp:taxon-name-part> <tp:taxon-name-part taxon-name-part-type="species" reg="ora">ora</tp:taxon-name-part></tp:taxon-name></italic> sp. nov. is likely the pollinator of <italic><tp:taxon-name><tp:taxon-name-part taxon-name-part-type="genus" reg="Romulea">Romulea</tp:taxon-name-part> <tp:taxon-name-part taxon-name-part-type="species" reg="syringodeoflora">syringodeoflora</tp:taxon-name-part></tp:taxon-name></italic>.</p></tp:treatment-sec><tp:treatment-sec sec-type="etymology" id="SECID0EAJDI"><title>Etymology.</title><p>From the Latin <italic><tp:taxon-name><tp:taxon-name-part taxon-name-part-type="genus" reg="Prosoeca"/><tp:taxon-name-part taxon-name-part-type="species" reg="ora">ora</tp:taxon-name-part></tp:taxon-name></italic> = edge or rim; referring to the characteristic grey pruinescence on the dark thorax forming a distinct border. To be treated as a noun in apposition.</p></tp:treatment-sec><tp:treatment-sec sec-type="comments" id="SECID0EQJDI"><title>Comment.</title><p>The single female specimen from Soetwater (<named-content xmlns:xlink="http://www.w3.org/1999/xlink" content-type="dwc:institutional_code" xlink:title="KwaZulu-Natal Museum" xlink:href="http://grbio.org/institution/kwazulu-natal-museum" xlink:type="simple">NMSA</named-content>-DIP 219351, <named-content xmlns:xlink="http://www.w3.org/1999/xlink" content-type="dwc:institutional_code" xlink:title="KwaZulu-Natal Museum" xlink:href="http://grbio.org/institution/kwazulu-natal-museum" xlink:type="simple">NMSA</named-content>) shows significant genetic differentiation from other <italic><tp:taxon-name><tp:taxon-name-part taxon-name-part-type="genus" reg="Prosoeca">P.</tp:taxon-name-part> <tp:taxon-name-part taxon-name-part-type="species" reg="ora">ora</tp:taxon-name-part></tp:taxon-name></italic> sp. nov. specimens but resembles this species morphologically. This specimen is placed in <italic><tp:taxon-name><tp:taxon-name-part taxon-name-part-type="genus" reg="Prosoeca">P.</tp:taxon-name-part> <tp:taxon-name-part taxon-name-part-type="species" reg="ora">ora</tp:taxon-name-part></tp:taxon-name></italic> sp. nov. until further sampling can resolve its relationship within this clade.</p></tp:treatment-sec><tp:treatment-sec><!--Section generated to contain objects referenced in tp:taxon-treatment.--><fig id="F1" position="float" orientation="portrait"><object-id xmlns:xlink="http://www.w3.org/1999/xlink" content-type="doi" xlink:type="simple">10.3897/zookeys.1257.155954.figure1</object-id><object-id xmlns:xlink="http://www.w3.org/1999/xlink" content-type="arpha" xlink:type="simple">98821A77-9B50-5A33-815D-4B68E7BC9B55</object-id><label>Figure 1.</label><caption><p>A. Map of species records from the Western and Northern Cape provinces of South Africa; B. Neighbour-joining tree of <abbrev xmlns:xlink="http://www.w3.org/1999/xlink" xlink:title="mitochondrial cytochrome c oxidase subunit I" id="ABBRID0ESCAG" xlink:type="simple">COI</abbrev> sequences for 5/6 species in the clade D<sub>4</sub>. Stars indicate &gt;70% bootstrap support values for the node. GenBank numbers are in brackets next to the species name.</p></caption><graphic xmlns:xlink="http://www.w3.org/1999/xlink" xlink:href="zookeys-1257-249_article-155954__-g001.jpg" position="float" orientation="portrait" xlink:type="simple" id="oo_1454269.jpg"><uri content-type="original_file" xlink:type="simple">https://binary.pensoft.net/fig/1454269</uri></graphic></fig><fig id="F2" position="float" orientation="portrait"><object-id xmlns:xlink="http://www.w3.org/1999/xlink" content-type="doi" xlink:type="simple">10.3897/zookeys.1257.155954.figure2</object-id><object-id xmlns:xlink="http://www.w3.org/1999/xlink" content-type="arpha" xlink:type="simple">67983149-A5D5-58F4-846A-29E69A838CE6</object-id><label>Figure 2.</label><caption><p>Photographs of <italic>in situ</italic> adults. A. <italic><tp:taxon-name><tp:taxon-name-part taxon-name-part-type="genus" reg="Prosoeca">Prosoeca</tp:taxon-name-part> <tp:taxon-name-part taxon-name-part-type="species" reg="marinusi">marinusi</tp:taxon-name-part></tp:taxon-name></italic> visiting <italic><tp:taxon-name><tp:taxon-name-part taxon-name-part-type="genus" reg="Lapeirousia">Lapeirousia</tp:taxon-name-part> <tp:taxon-name-part taxon-name-part-type="species" reg="oreogena">oreogena</tp:taxon-name-part></tp:taxon-name></italic>; B. <italic><tp:taxon-name><tp:taxon-name-part taxon-name-part-type="genus" reg="Prosoeca">Prosoeca</tp:taxon-name-part> <tp:taxon-name-part taxon-name-part-type="species" reg="ora">ora</tp:taxon-name-part></tp:taxon-name></italic> sp. nov. visiting <italic><tp:taxon-name><tp:taxon-name-part taxon-name-part-type="genus" reg="Lycium">Lycium</tp:taxon-name-part></tp:taxon-name></italic> sp.; C. <italic><tp:taxon-name><tp:taxon-name-part taxon-name-part-type="genus" reg="Prosoeca">Prosoeca</tp:taxon-name-part> <tp:taxon-name-part taxon-name-part-type="species" reg="ora">ora</tp:taxon-name-part></tp:taxon-name></italic> sp. nov. resting; D. <italic><tp:taxon-name><tp:taxon-name-part taxon-name-part-type="genus" reg="Prosoeca">Prosoeca</tp:taxon-name-part> <tp:taxon-name-part taxon-name-part-type="species" reg="peringueyi">peringueyi</tp:taxon-name-part></tp:taxon-name></italic> visiting <italic><tp:taxon-name><tp:taxon-name-part taxon-name-part-type="genus" reg="Lapeirousia">Lapeirousia</tp:taxon-name-part> <tp:taxon-name-part taxon-name-part-type="species" reg="silenoides">silenoides</tp:taxon-name-part></tp:taxon-name></italic>.</p></caption><graphic xmlns:xlink="http://www.w3.org/1999/xlink" xlink:href="zookeys-1257-249_article-155954__-g002.jpg" position="float" orientation="portrait" xlink:type="simple" id="oo_1454270.jpg"><uri content-type="original_file" xlink:type="simple">https://binary.pensoft.net/fig/1454270</uri></graphic></fig><fig id="F3" position="float" orientation="portrait"><object-id xmlns:xlink="http://www.w3.org/1999/xlink" content-type="doi" xlink:type="simple">10.3897/zookeys.1257.155954.figure3</object-id><object-id xmlns:xlink="http://www.w3.org/1999/xlink" content-type="arpha" xlink:type="simple">76C846DA-F19A-5502-B074-CD0C43F70469</object-id><label>Figure 3.</label><caption><p>Dorsal view of A. <italic><tp:taxon-name><tp:taxon-name-part taxon-name-part-type="genus" reg="Prosoeca">Prosoeca</tp:taxon-name-part> <tp:taxon-name-part taxon-name-part-type="species" reg="torquata">torquata</tp:taxon-name-part></tp:taxon-name></italic><named-content xmlns:xlink="http://www.w3.org/1999/xlink" content-type="dwc:institutional_code" xlink:title="KwaZulu-Natal Museum" xlink:href="http://grbio.org/institution/kwazulu-natal-museum" xlink:type="simple">NMSA</named-content>-DIP 166609; B. <italic><tp:taxon-name><tp:taxon-name-part taxon-name-part-type="genus" reg="Prosoeca">P.</tp:taxon-name-part> <tp:taxon-name-part taxon-name-part-type="species" reg="marinusi">marinusi</tp:taxon-name-part></tp:taxon-name></italic><named-content xmlns:xlink="http://www.w3.org/1999/xlink" content-type="dwc:institutional_code" xlink:title="KwaZulu-Natal Museum" xlink:href="http://grbio.org/institution/kwazulu-natal-museum" xlink:type="simple">NMSA</named-content>-DIP 205673; C. <italic><tp:taxon-name><tp:taxon-name-part taxon-name-part-type="genus" reg="Prosoeca">P.</tp:taxon-name-part> <tp:taxon-name-part taxon-name-part-type="species" reg="peringueyi">peringueyi</tp:taxon-name-part></tp:taxon-name></italic><named-content xmlns:xlink="http://www.w3.org/1999/xlink" content-type="dwc:institutional_code" xlink:title="KwaZulu-Natal Museum" xlink:href="http://grbio.org/institution/kwazulu-natal-museum" xlink:type="simple">NMSA</named-content>-DIP 76251; D. <italic><tp:taxon-name><tp:taxon-name-part taxon-name-part-type="genus" reg="Prosoeca">P.</tp:taxon-name-part> <tp:taxon-name-part taxon-name-part-type="species" reg="aquilo">aquilo</tp:taxon-name-part></tp:taxon-name></italic> sp. nov. <named-content xmlns:xlink="http://www.w3.org/1999/xlink" content-type="dwc:institutional_code" xlink:title="Royal Museum for Central Africa" xlink:href="http://grbio.org/institution/royal-museum-central-africa" xlink:type="simple">RMCA</named-content>-ENT 000056700; E. <italic><tp:taxon-name><tp:taxon-name-part taxon-name-part-type="genus" reg="Prosoeca">P.</tp:taxon-name-part> <tp:taxon-name-part taxon-name-part-type="species" reg="ora">ora</tp:taxon-name-part></tp:taxon-name></italic> sp. nov. <named-content xmlns:xlink="http://www.w3.org/1999/xlink" content-type="dwc:institutional_code" xlink:title="KwaZulu-Natal Museum" xlink:href="http://grbio.org/institution/kwazulu-natal-museum" xlink:type="simple">NMSA</named-content>-DIP 219345; F. <italic><tp:taxon-name><tp:taxon-name-part taxon-name-part-type="genus" reg="Prosoeca">P.</tp:taxon-name-part> <tp:taxon-name-part taxon-name-part-type="species" reg="parva">parva</tp:taxon-name-part></tp:taxon-name></italic> sp. nov. <named-content xmlns:xlink="http://www.w3.org/1999/xlink" content-type="dwc:institutional_code" xlink:title="KwaZulu-Natal Museum" xlink:href="http://grbio.org/institution/kwazulu-natal-museum" xlink:type="simple">NMSA</named-content>-DIP 76671. Scale bars: 1 mm.</p></caption><graphic xmlns:xlink="http://www.w3.org/1999/xlink" xlink:href="zookeys-1257-249_article-155954__-g003.jpg" position="float" orientation="portrait" xlink:type="simple" id="oo_1454271.jpg"><uri content-type="original_file" xlink:type="simple">https://binary.pensoft.net/fig/1454271</uri></graphic></fig><fig id="F4" position="float" orientation="portrait"><object-id xmlns:xlink="http://www.w3.org/1999/xlink" content-type="doi" xlink:type="simple">10.3897/zookeys.1257.155954.figure4</object-id><object-id xmlns:xlink="http://www.w3.org/1999/xlink" content-type="arpha" xlink:type="simple">824B55CB-0566-5AAE-A2D7-C16C67A17CAB</object-id><label>Figure 4.</label><caption><p>Lateral view of A. <italic><tp:taxon-name><tp:taxon-name-part taxon-name-part-type="genus" reg="Prosoeca">Prosoeca</tp:taxon-name-part> <tp:taxon-name-part taxon-name-part-type="species" reg="torquata">torquata</tp:taxon-name-part></tp:taxon-name></italic><named-content xmlns:xlink="http://www.w3.org/1999/xlink" content-type="dwc:institutional_code" xlink:title="KwaZulu-Natal Museum" xlink:href="http://grbio.org/institution/kwazulu-natal-museum" xlink:type="simple">NMSA</named-content>-DIP 166609; B. <italic><tp:taxon-name><tp:taxon-name-part taxon-name-part-type="genus" reg="Prosoeca">P.</tp:taxon-name-part> <tp:taxon-name-part taxon-name-part-type="species" reg="marinusi">marinusi</tp:taxon-name-part></tp:taxon-name></italic><named-content xmlns:xlink="http://www.w3.org/1999/xlink" content-type="dwc:institutional_code" xlink:title="KwaZulu-Natal Museum" xlink:href="http://grbio.org/institution/kwazulu-natal-museum" xlink:type="simple">NMSA</named-content>-DIP 205673; C. <italic><tp:taxon-name><tp:taxon-name-part taxon-name-part-type="genus" reg="Prosoeca">P.</tp:taxon-name-part> <tp:taxon-name-part taxon-name-part-type="species" reg="peringueyi">peringueyi</tp:taxon-name-part></tp:taxon-name></italic><named-content xmlns:xlink="http://www.w3.org/1999/xlink" content-type="dwc:institutional_code" xlink:title="KwaZulu-Natal Museum" xlink:href="http://grbio.org/institution/kwazulu-natal-museum" xlink:type="simple">NMSA</named-content>-DIP 76251; D. <italic><tp:taxon-name><tp:taxon-name-part taxon-name-part-type="genus" reg="Prosoeca">P.</tp:taxon-name-part> <tp:taxon-name-part taxon-name-part-type="species" reg="aquilo">aquilo</tp:taxon-name-part></tp:taxon-name></italic> sp. nov. <named-content xmlns:xlink="http://www.w3.org/1999/xlink" content-type="dwc:institutional_code" xlink:title="Royal Museum for Central Africa" xlink:href="http://grbio.org/institution/royal-museum-central-africa" xlink:type="simple">RMCA</named-content>-ENT 000056700; E. <italic><tp:taxon-name><tp:taxon-name-part taxon-name-part-type="genus" reg="Prosoeca">P.</tp:taxon-name-part> <tp:taxon-name-part taxon-name-part-type="species" reg="ora">ora</tp:taxon-name-part></tp:taxon-name></italic> sp. nov. <named-content xmlns:xlink="http://www.w3.org/1999/xlink" content-type="dwc:institutional_code" xlink:title="KwaZulu-Natal Museum" xlink:href="http://grbio.org/institution/kwazulu-natal-museum" xlink:type="simple">NMSA</named-content>-DIP 219345; F. <italic><tp:taxon-name><tp:taxon-name-part taxon-name-part-type="genus" reg="Prosoeca">P.</tp:taxon-name-part> <tp:taxon-name-part taxon-name-part-type="species" reg="parva">parva</tp:taxon-name-part></tp:taxon-name></italic> sp. nov. <named-content xmlns:xlink="http://www.w3.org/1999/xlink" content-type="dwc:institutional_code" xlink:title="KwaZulu-Natal Museum" xlink:href="http://grbio.org/institution/kwazulu-natal-museum" xlink:type="simple">NMSA</named-content>-DIP 76671. Scale bars: 1 mm.</p></caption><graphic xmlns:xlink="http://www.w3.org/1999/xlink" xlink:href="zookeys-1257-249_article-155954__-g004.jpg" position="float" orientation="portrait" xlink:type="simple" id="oo_1454272.jpg"><uri content-type="original_file" xlink:type="simple">https://binary.pensoft.net/fig/1454272</uri></graphic></fig><fig id="F5" position="float" orientation="portrait"><object-id xmlns:xlink="http://www.w3.org/1999/xlink" content-type="doi" xlink:type="simple">10.3897/zookeys.1257.155954.figure5</object-id><object-id xmlns:xlink="http://www.w3.org/1999/xlink" content-type="arpha" xlink:type="simple">5C0B2A50-625B-54E6-9D5C-58BE1D9248F1</object-id><label>Figure 5.</label><caption><p>Wings A. ♂ <italic><tp:taxon-name><tp:taxon-name-part taxon-name-part-type="genus" reg="Prosoeca">Prosoeca</tp:taxon-name-part> <tp:taxon-name-part taxon-name-part-type="species" reg="torquata">torquata</tp:taxon-name-part></tp:taxon-name></italic><named-content xmlns:xlink="http://www.w3.org/1999/xlink" content-type="dwc:institutional_code" xlink:title="KwaZulu-Natal Museum" xlink:href="http://grbio.org/institution/kwazulu-natal-museum" xlink:type="simple">NMSA</named-content>-DIP 221846; B. ♂ <italic><tp:taxon-name><tp:taxon-name-part taxon-name-part-type="genus" reg="Prosoeca">P.</tp:taxon-name-part> <tp:taxon-name-part taxon-name-part-type="species" reg="marinusi">marinusi</tp:taxon-name-part></tp:taxon-name></italic><named-content xmlns:xlink="http://www.w3.org/1999/xlink" content-type="dwc:institutional_code" xlink:title="KwaZulu-Natal Museum" xlink:href="http://grbio.org/institution/kwazulu-natal-museum" xlink:type="simple">NMSA</named-content>-DIP 52484; C. ♀ <italic><tp:taxon-name><tp:taxon-name-part taxon-name-part-type="genus" reg="Prosoeca">P.</tp:taxon-name-part> <tp:taxon-name-part taxon-name-part-type="species" reg="peringueyi">peringueyi</tp:taxon-name-part></tp:taxon-name></italic><named-content xmlns:xlink="http://www.w3.org/1999/xlink" content-type="dwc:institutional_code" xlink:title="KwaZulu-Natal Museum" xlink:href="http://grbio.org/institution/kwazulu-natal-museum" xlink:type="simple">NMSA</named-content>-DIP 219355; D. ♂ <italic><tp:taxon-name><tp:taxon-name-part taxon-name-part-type="genus" reg="Prosoeca">P.</tp:taxon-name-part> <tp:taxon-name-part taxon-name-part-type="species" reg="aquilo">aquilo</tp:taxon-name-part></tp:taxon-name></italic> sp. nov. <named-content xmlns:xlink="http://www.w3.org/1999/xlink" content-type="dwc:institutional_code" xlink:title="KwaZulu-Natal Museum" xlink:href="http://grbio.org/institution/kwazulu-natal-museum" xlink:type="simple">NMSA</named-content>-DIP 79006; E. ♀ <italic><tp:taxon-name><tp:taxon-name-part taxon-name-part-type="genus" reg="Prosoeca">P.</tp:taxon-name-part> <tp:taxon-name-part taxon-name-part-type="species" reg="ora">ora</tp:taxon-name-part></tp:taxon-name></italic> sp. nov. <named-content xmlns:xlink="http://www.w3.org/1999/xlink" content-type="dwc:institutional_code" xlink:title="KwaZulu-Natal Museum" xlink:href="http://grbio.org/institution/kwazulu-natal-museum" xlink:type="simple">NMSA</named-content>-DIP 79018; F. ♂ <italic><tp:taxon-name><tp:taxon-name-part taxon-name-part-type="genus" reg="Prosoeca">P.</tp:taxon-name-part> <tp:taxon-name-part taxon-name-part-type="species" reg="parva">parva</tp:taxon-name-part></tp:taxon-name></italic> sp. nov. <named-content xmlns:xlink="http://www.w3.org/1999/xlink" content-type="dwc:institutional_code" xlink:title="KwaZulu-Natal Museum" xlink:href="http://grbio.org/institution/kwazulu-natal-museum" xlink:type="simple">NMSA</named-content>-DIP 76671. Abbreviations: <italic>C</italic>, costal vein; <italic>CuA</italic>, anterior branch of cubital vein; <italic>CuP</italic>, posterior branch of cubital vein; <italic>M</italic>, medial vein; <italic>M<sub>1</sub></italic>, first branch of media; <italic>M<sub>2</sub></italic>, second branch of media; <italic>M<sub>4</sub></italic>, fourth branch of media; <italic>R<sub>1</sub></italic>, anterior branch of radius; <italic>R<sub>2+3</sub></italic>, second branch of radius; <italic>R<sub>4</sub></italic>, upper branch of third branch of radius; <italic>R<sub>5</sub></italic>, lower branch of third branch of radius; <italic>Rs</italic>, radial sector; <italic>Sc</italic>, subcostal vein. Scale bars: 1 mm.</p></caption><graphic xmlns:xlink="http://www.w3.org/1999/xlink" xlink:href="zookeys-1257-249_article-155954__-g005.jpg" position="float" orientation="portrait" xlink:type="simple" id="oo_1454273.jpg"><uri content-type="original_file" xlink:type="simple">https://binary.pensoft.net/fig/1454273</uri></graphic></fig><fig id="F6" position="float" orientation="portrait"><object-id xmlns:xlink="http://www.w3.org/1999/xlink" content-type="doi" xlink:type="simple">10.3897/zookeys.1257.155954.figure6</object-id><object-id xmlns:xlink="http://www.w3.org/1999/xlink" content-type="arpha" xlink:type="simple">004DEDE3-D530-51FA-9C8D-9756140448D5</object-id><label>Figure 6.</label><caption><p>Frontal views A. <italic><tp:taxon-name><tp:taxon-name-part taxon-name-part-type="genus" reg="Prosoeca">Prosoeca</tp:taxon-name-part> <tp:taxon-name-part taxon-name-part-type="species" reg="torquata">torquata</tp:taxon-name-part></tp:taxon-name></italic><named-content xmlns:xlink="http://www.w3.org/1999/xlink" content-type="dwc:institutional_code" xlink:title="KwaZulu-Natal Museum" xlink:href="http://grbio.org/institution/kwazulu-natal-museum" xlink:type="simple">NMSA</named-content>-DIP 221767; B. <italic><tp:taxon-name><tp:taxon-name-part taxon-name-part-type="genus" reg="Prosoeca">P.</tp:taxon-name-part> <tp:taxon-name-part taxon-name-part-type="species" reg="marinusi">marinusi</tp:taxon-name-part></tp:taxon-name></italic><named-content xmlns:xlink="http://www.w3.org/1999/xlink" content-type="dwc:institutional_code" xlink:title="KwaZulu-Natal Museum" xlink:href="http://grbio.org/institution/kwazulu-natal-museum" xlink:type="simple">NMSA</named-content>-DIP 205673; C. <italic><tp:taxon-name><tp:taxon-name-part taxon-name-part-type="genus" reg="Prosoeca">P.</tp:taxon-name-part> <tp:taxon-name-part taxon-name-part-type="species" reg="peringueyi">peringueyi</tp:taxon-name-part></tp:taxon-name></italic><named-content xmlns:xlink="http://www.w3.org/1999/xlink" content-type="dwc:institutional_code" xlink:title="KwaZulu-Natal Museum" xlink:href="http://grbio.org/institution/kwazulu-natal-museum" xlink:type="simple">NMSA</named-content>-DIP 52845; D. <italic><tp:taxon-name><tp:taxon-name-part taxon-name-part-type="genus" reg="Prosoeca">P.</tp:taxon-name-part> <tp:taxon-name-part taxon-name-part-type="species" reg="aquilo">aquilo</tp:taxon-name-part></tp:taxon-name></italic> sp. nov. <named-content xmlns:xlink="http://www.w3.org/1999/xlink" content-type="dwc:institutional_code" xlink:title="KwaZulu-Natal Museum" xlink:href="http://grbio.org/institution/kwazulu-natal-museum" xlink:type="simple">NMSA</named-content>-DIP 79002; E. <italic><tp:taxon-name><tp:taxon-name-part taxon-name-part-type="genus" reg="Prosoeca">P.</tp:taxon-name-part> <tp:taxon-name-part taxon-name-part-type="species" reg="ora">ora</tp:taxon-name-part></tp:taxon-name></italic> sp. nov. <named-content xmlns:xlink="http://www.w3.org/1999/xlink" content-type="dwc:institutional_code" xlink:title="KwaZulu-Natal Museum" xlink:href="http://grbio.org/institution/kwazulu-natal-museum" xlink:type="simple">NMSA</named-content>-DIP 54396; F. <italic><tp:taxon-name><tp:taxon-name-part taxon-name-part-type="genus" reg="Prosoeca">P.</tp:taxon-name-part> <tp:taxon-name-part taxon-name-part-type="species" reg="parva">parva</tp:taxon-name-part></tp:taxon-name></italic> sp. nov. <named-content xmlns:xlink="http://www.w3.org/1999/xlink" content-type="dwc:institutional_code" xlink:title="KwaZulu-Natal Museum" xlink:href="http://grbio.org/institution/kwazulu-natal-museum" xlink:type="simple">NMSA</named-content>-DIP 76671. Scale bars: 1 mm.</p></caption><graphic xmlns:xlink="http://www.w3.org/1999/xlink" xlink:href="zookeys-1257-249_article-155954__-g006.jpg" position="float" orientation="portrait" xlink:type="simple" id="oo_1454274.jpg"><uri content-type="original_file" xlink:type="simple">https://binary.pensoft.net/fig/1454274</uri></graphic></fig><fig id="F8" position="float" orientation="portrait"><object-id xmlns:xlink="http://www.w3.org/1999/xlink" content-type="doi" xlink:type="simple">10.3897/zookeys.1257.155954.figure8</object-id><object-id xmlns:xlink="http://www.w3.org/1999/xlink" content-type="arpha" xlink:type="simple">200441F8-2572-596E-94DE-741E36AB2961</object-id><label>Figure 8.</label><caption><p>Genitalia of A, B. <italic><tp:taxon-name><tp:taxon-name-part taxon-name-part-type="genus" reg="Prosoeca">P.</tp:taxon-name-part> <tp:taxon-name-part taxon-name-part-type="species" reg="aquilo">aquilo</tp:taxon-name-part></tp:taxon-name></italic> sp. nov., C, D. <italic><tp:taxon-name><tp:taxon-name-part taxon-name-part-type="genus" reg="Prosoeca">P.</tp:taxon-name-part> <tp:taxon-name-part taxon-name-part-type="species" reg="ora">ora</tp:taxon-name-part></tp:taxon-name></italic> sp. nov., E, F. <italic><tp:taxon-name><tp:taxon-name-part taxon-name-part-type="genus" reg="Prosoeca">P.</tp:taxon-name-part> <tp:taxon-name-part taxon-name-part-type="species" reg="parva">parva</tp:taxon-name-part></tp:taxon-name></italic> sp. nov. A, C, E. dorsal view; B, D, F. ventral view.</p></caption><graphic xmlns:xlink="http://www.w3.org/1999/xlink" xlink:href="zookeys-1257-249_article-155954__-g008.jpg" position="float" orientation="portrait" xlink:type="simple" id="oo_1454276.jpg"><uri content-type="original_file" xlink:type="simple">https://binary.pensoft.net/fig/1454276</uri></graphic></fig></tp:treatment-sec><ref-list><ref id="B11"><mixed-citation xmlns:xlink="http://www.w3.org/1999/xlink" xlink:type="simple"><person-group><name name-style="western"><surname>Goldblatt</surname><given-names>P</given-names></name><name name-style="western"><surname>Manning</surname><given-names>JC</given-names></name></person-group> (<year>2007</year>) <article-title>Pollination of <italic><tp:taxon-name><tp:taxon-name-part taxon-name-part-type="genus">Romulea</tp:taxon-name-part> <tp:taxon-name-part taxon-name-part-type="species">syringodeoflora</tp:taxon-name-part></tp:taxon-name></italic> (<tp:taxon-name><tp:taxon-name-part taxon-name-part-type="family">Iridaceae</tp:taxon-name-part></tp:taxon-name>: <tp:taxon-name><tp:taxon-name-part taxon-name-part-type="subfamily">Crocoideae</tp:taxon-name-part></tp:taxon-name>) by a long-proboscid fly, <italic><tp:taxon-name><tp:taxon-name-part taxon-name-part-type="genus">Prosoeca</tp:taxon-name-part></tp:taxon-name></italic> sp. (<tp:taxon-name><tp:taxon-name-part taxon-name-part-type="order">Diptera</tp:taxon-name-part></tp:taxon-name>: <tp:taxon-name><tp:taxon-name-part taxon-name-part-type="family">Nemestrinidae</tp:taxon-name-part></tp:taxon-name>).</article-title><source>South African Journal of Botany</source><volume>73</volume>(<issue>1</issue>): <fpage>56</fpage>–<lpage>59</lpage>. <ext-link xlink:href="10.1016/j.sajb.2006.07.002" ext-link-type="doi" xlink:type="simple">https://doi.org/10.1016/j.sajb.2006.07.002</ext-link></mixed-citation></ref></ref-list></tp:taxon-treatment>
